# Supplementary material for: ColoType: a forty gene signature for consensus molecular subtyping of colorectal cancer tumors using whole-genome assay or targeted RNA-sequencing
Source: Sci Rep. 2020 Jul 21;10:12123. doi: 10.1038/s41598-020-69083-y (PMC7374173; doi:10.1038/s41598-020-69083-y)
Supplement: Supplementary file 2 — Supplementary Table 1. [file 41598_2020_69083_MOESM2_ESM.xlsx]

## Sheet: Supplementary Table S1
	Supplementary Table S1. Panel of genes (n = 40) from which the four ColoType scores were derived.
	The enriched component column indicates whether the target subtype was enriched in the high or low expression component of the gene.
	subtype	ENTREZID	SYMBOL	enriched component
	CMS1	8313	AXIN2	LOW
	CMS1	9037	SEMA5A	LOW
	CMS1	92211	CDHR1	LOW
	CMS1	57168	ASPHD2	HIGH
	CMS1	83992	CTTNBP2	LOW
	CMS1	7453	WARS	HIGH
	CMS1	10855	HPSE	HIGH
	CMS1	10079	ATP9A	LOW
	CMS1	10578	GNLY	HIGH
	CMS1	1602	DACH1	LOW
	CMS2	23509	POFUT1	HIGH
	CMS2	23475	QPRT	HIGH
	CMS2	5326	PLAGL2	HIGH
	CMS2	4069	LYZ	LOW
	CMS2	112858	TP53RK	HIGH
	CMS2	1056	CEL	HIGH
	CMS2	28951	TRIB2	LOW
	CMS2	55661	DDX27	HIGH
	CMS2	1846	DUSP4	LOW
	CMS2	6624	FSCN1	LOW
	CMS3	7078	TIMP3	LOW
	CMS3	10753	CAPN9	HIGH
	CMS3	7410	VAV2	LOW
	CMS3	5937	RBMS1	LOW
	CMS3	192134	B3GNT6	HIGH
	CMS3	8857	FCGBP	HIGH
	CMS3	51655	RASD1	HIGH
	CMS3	80150	ASRGL1	HIGH
	CMS3	27290	SPINK4	HIGH
	CMS3	2200	FBN1	LOW
	CMS4	51309	ARMCX1	HIGH
	CMS4	1296	COL8A2	HIGH
	CMS4	83871	RAB34	HIGH
	CMS4	4256	MGP	HIGH
	CMS4	7043	TGFB3	HIGH
	CMS4	8639	AOC3	HIGH
	CMS4	7145	TNS1	HIGH
	CMS4	151887	CCDC80	HIGH
	CMS4	6383	SDC2	HIGH
	CMS4	8828	NRP2	HIGH
