# Supplementary material for: ColoType: a forty gene signature for consensus molecular subtyping of colorectal cancer tumors using whole-genome assay or targeted RNA-sequencing
Source: Sci Rep. 2020 Jul 21;10:12123. doi: 10.1038/s41598-020-69083-y (PMC7374173; doi:10.1038/s41598-020-69083-y)
Supplement: Supplementary file 3 — Supplementary Table 2. [file 41598_2020_69083_MOESM3_ESM.xlsx]

## Sheet: Supplementary Table S2
	Supplementary Table S2. ColoType score values and subtype classifications for each sample in Cohort A, B, and C.
	Also reported are the CRCSC CMS subtype assignment and assignment into training and validation sets.
			ColoType scores				ColoType	CRCSC
sample	cohort	partition	CMS1-score	CMS2-score	CMS3-score	CMS4-score	classification	CMS-final
COLON321	A	validation	0.965123	0.65741	0.199778	0.529837	CMS1	CMS1
COLON322	A	validation	0.270116	0.450573	0.989656	0.225649	CMS3	CMS3
COLON016	A	validation	0.760293	0.478558	0.248329	0.946367	CMS4	CMS1
COLON017	A	validation	0.540748	0.730225	0.442695	0.224461	NONE	NOLBL
COLON019	A	validation	0.205193	0.932041	0.125326	0.504455	CMS2	CMS2
COLON020	A	validation	0.368213	0.47813	0.125548	1	CMS4	CMS4
COLON021	A	validation	0.553092	0.819396	0.272994	0.78814	CMS2	CMS4
COLON022	A	validation	0.213905	0.766815	0.145105	0.363164	NONE	CMS2
COLON023	A	validation	0.190457	0.887638	0.439854	0.393822	CMS2	CMS2
COLON024	A	validation	0.88987	0.462085	0.347932	0.31275	CMS1	NOLBL
COLON025	A	validation	0.279899	0.791375	0.706448	0.232946	CMS3	NOLBL
COLON026	A	validation	0.239686	0.68412	0.973145	0.216058	CMS3	CMS3
COLON027	A	validation	0.171884	0.960875	0.309854	0.232952	CMS2	CMS2
COLON028	A	validation	0.469026	0.927973	0.158313	0.272994	CMS2	CMS2
COLON029	A	validation	0.191254	1	0.169746	0.230168	CMS2	CMS2
COLON030	A	validation	0.205701	0.998573	0.177908	0.490225	CMS2	CMS2
COLON031	A	validation	0.451938	0.670048	0.96419	0.209107	CMS3	CMS3
COLON032	A	validation	0.337679	0.985515	0.262127	0.210831	CMS2	CMS2
COLON033	A	validation	0.589611	0.639663	0.32444	0.555697	NONE	NOLBL
COLON034	A	validation	0.665456	0.851526	0.27179	0.296487	CMS2	CMS2
COLON035	A	validation	0.736183	0.485807	0.623208	0.397956	NONE	CMS3
COLON036	A	validation	0.82585	0.571411	0.123499	0.99552	CMS4	CMS4
COLON038	A	validation	0.285372	0.69286	0.648138	0.588245	NONE	NOLBL
COLON040	A	validation	0.380411	0.879448	0.3865	0.214378	CMS2	CMS2
COLON041	A	validation	0.395965	0.555403	0.1881	0.516515	NONE	NOLBL
COLON042	A	validation	0.401946	0.907627	0.140422	0.683684	CMS2	CMS2
COLON043	A	validation	0.434719	0.735156	0.424196	0.270452	NONE	CMS2
COLON044	A	validation	0.76924	0.731741	0.490699	0.332018	CMS1	CMS3
COLON045	A	validation	0.539149	0.583404	0.295822	0.292335	NONE	NOLBL
COLON046	A	validation	0.243041	0.982583	0.136497	0.388393	CMS2	CMS2
COLON047	A	validation	0.941892	0.64537	0.596766	0.270197	CMS1	CMS1
COLON048	A	validation	0.301342	0.849206	0.825155	0.247313	CMS2	CMS3
COLON049	A	validation	0.292248	0.795283	0.23202	0.738597	CMS2	NOLBL
COLON050	A	validation	0.530043	0.455082	0.316294	0.699427	CMS4	CMS1
COLON051	A	validation	0.254971	0.90997	0.118613	0.961351	CMS4	CMS4
COLON052	A	validation	0.182291	0.910748	0.276207	0.289097	CMS2	CMS2
COLON053	A	validation	0.557671	0.723267	0.183266	0.291659	NONE	NOLBL
COLON054	A	validation	0.176441	0.728662	0.148071	0.965796	CMS4	CMS4
COLON055	A	validation	0.274508	0.90481	0.499974	0.276777	CMS2	CMS2
COLON056	A	validation	0.354616	0.852041	0.723502	0.275953	CMS2	CMS3
COLON057	A	validation	0.617656	0.486351	0.118613	0.989503	CMS4	CMS4
COLON059	A	validation	0.3361	0.762984	0.143465	0.999883	CMS4	CMS4
COLON060	A	validation	0.547736	0.859074	0.149197	0.657774	CMS2	CMS4
COLON061	A	validation	0.204328	0.958601	0.169576	0.349434	CMS2	CMS2
COLON063	A	validation	0.41296	0.620278	0.414347	0.220096	NONE	NOLBL
COLON064	A	validation	0.861331	0.50896	0.519788	0.980529	CMS4	CMS4
COLON065	A	validation	0.376512	0.972835	0.32284	0.223978	CMS2	CMS2
COLON066	A	validation	0.465801	0.611563	0.380372	0.281672	NONE	CMS3
COLON067	A	validation	0.540138	0.778868	0.118613	0.997979	CMS4	CMS4
COLON068	A	validation	0.412753	0.855906	0.12944	0.653836	CMS2	NOLBL
COLON069	A	validation	0.355663	0.709709	0.425921	0.376565	NONE	CMS2
COLON070	A	validation	0.934535	0.49465	0.982738	0.3361	CMS3	CMS1
COLON071	A	validation	0.450113	0.82324	0.81724	0.238328	CMS2	CMS2
COLON072	A	validation	0.272028	0.909811	0.260447	0.29924	CMS2	CMS2
COLON073	A	validation	0.753507	0.582999	0.570121	0.241387	CMS1	CMS3
COLON074	A	validation	0.181764	0.910083	0.123446	0.92277	CMS4	CMS4
COLON075	A	validation	0.625646	0.710843	0.323079	0.223856	NONE	CMS3
COLON076	A	validation	0.17213	0.910748	0.34127	0.248064	CMS2	CMS2
COLON077	A	validation	0.194612	0.869247	0.327335	0.945989	CMS4	CMS4
COLON078	A	validation	0.209146	0.615407	0.122736	0.81622	CMS4	CMS4
COLON079	A	validation	0.403938	0.828195	0.847579	0.252681	CMS3	CMS3
COLON080	A	validation	0.990697	0.427023	0.84099	0.38458	CMS1	CMS1
COLON081	A	validation	0.375102	0.864501	0.477012	0.25552	CMS2	CMS2
COLON082	A	validation	0.690694	0.465646	0.838182	0.992022	CMS4	CMS4
COLON083	A	validation	0.353384	0.851831	0.169012	0.334091	CMS2	CMS2
COLON084	A	validation	0.293133	0.613816	0.132668	0.999901	CMS4	CMS4
COLON086	A	validation	0.443287	0.877088	0.291928	0.219523	CMS2	CMS2
COLON087	A	validation	0.222239	0.753099	0.133559	0.449453	NONE	CMS2
COLON088	A	validation	0.223633	0.909867	0.17034	0.275069	CMS2	CMS2
COLON089	A	validation	0.208747	0.956067	0.142573	0.333723	CMS2	CMS2
COLON091	A	validation	0.293193	0.784988	0.159046	0.420957	NONE	CMS2
COLON092	A	validation	0.317908	0.860839	0.673394	0.347725	CMS2	CMS2
COLON093	A	validation	0.449993	0.593761	0.989874	0.386732	CMS3	CMS3
COLON094	A	validation	0.225167	0.896099	0.560133	0.39902	CMS2	NOLBL
COLON095	A	validation	0.95425	0.45498	0.220462	0.947677	CMS1	NOLBL
COLON097	A	validation	0.187811	0.982913	0.239217	0.230018	CMS2	CMS2
COLON099	A	validation	0.249109	0.908679	0.294753	0.293074	CMS2	CMS2
COLON100	A	validation	0.259955	0.690776	0.199528	0.994212	CMS4	CMS4
COLON101	A	validation	0.967945	0.601269	0.202654	0.365434	CMS1	CMS1
COLON102	A	validation	0.425989	0.554659	0.688966	0.273617	CMS3	CMS3
COLON103	A	validation	0.447759	0.70694	0.118759	0.989415	CMS4	CMS4
COLON104	A	validation	0.341922	0.469332	1	0.208634	CMS3	CMS3
COLON105	A	validation	0.867473	0.510947	0.56545	0.30601	CMS1	CMS3
COLON106	A	validation	0.730693	0.860143	0.271203	0.259114	CMS2	CMS2
COLON107	A	validation	0.776813	0.651264	0.20072	0.809071	CMS4	NOLBL
COLON108	A	validation	0.223866	0.865978	0.164114	0.898732	CMS4	CMS4
COLON109	A	validation	0.334752	0.776961	0.275298	0.731176	CMS4	NOLBL
COLON110	A	validation	0.291462	0.789817	0.391965	0.235064	NONE	CMS2
COLON111	A	validation	0.330383	0.899113	0.121046	0.860092	CMS2	CMS4
COLON112	A	validation	0.259237	0.910732	0.352219	0.383632	CMS2	CMS2
COLON113	A	validation	0.385286	0.691265	0.375525	0.214967	NONE	NOLBL
COLON114	A	validation	0.200144	0.882959	0.36161	0.235024	CMS2	CMS2
COLON115	A	validation	0.282185	0.668629	0.417284	0.243935	NONE	CMS2
COLON116	A	validation	0.268187	0.843962	0.150913	0.334832	CMS2	CMS2
COLON117	A	validation	0.199213	0.953474	0.186908	0.281145	CMS2	CMS2
COLON118	A	validation	0.229949	0.662877	0.145978	0.335475	NONE	CMS2
COLON119	A	validation	0.441132	0.955774	0.128034	0.482605	CMS2	NOLBL
COLON120	A	validation	0.819501	0.502975	0.150283	0.946963	CMS4	CMS4
COLON121	A	validation	0.185975	1	0.147911	0.52952	CMS2	CMS2
COLON122	A	validation	0.447449	0.873858	0.147008	0.954602	CMS4	CMS4
COLON123	A	validation	0.33543	0.807467	0.159569	0.928438	CMS4	CMS4
COLON124	A	validation	0.779331	0.717349	0.330479	0.266059	CMS1	CMS1
COLON125	A	validation	0.465722	0.87611	0.124262	0.740092	CMS2	CMS4
COLON126	A	validation	0.261214	0.987058	0.354981	0.294362	CMS2	CMS2
COLON127	A	validation	0.323108	0.890874	0.222329	0.290694	CMS2	CMS2
COLON128	A	validation	0.393195	0.558067	0.216047	0.985336	CMS4	CMS4
COLON129	A	validation	0.336692	0.953409	0.131497	0.382677	CMS2	CMS2
COLON130	A	validation	0.470883	0.590183	0.281996	0.988343	CMS4	CMS4
COLON131	A	validation	0.990332	0.573857	0.217458	0.564254	CMS1	CMS1
COLON132	A	validation	0.343382	0.729065	0.722956	0.213787	CMS3	CMS3
COLON133	A	validation	0.206903	0.856493	0.162961	0.567353	CMS2	CMS2
COLON134	A	validation	0.298115	0.910748	0.165986	0.324315	CMS2	CMS2
COLON135	A	validation	0.466073	0.533982	0.730492	0.273486	CMS3	CMS3
COLON136	A	validation	0.300209	0.999864	0.247795	0.326539	CMS2	CMS2
COLON137	A	validation	0.627566	0.671927	0.964668	0.220484	CMS3	CMS3
COLON138	A	validation	0.353279	0.863496	0.395768	0.252036	CMS2	CMS2
COLON140	A	validation	0.725607	0.724768	0.277312	0.333399	NONE	CMS2
COLON141	A	validation	0.913527	0.78434	0.267468	0.397093	CMS1	NOLBL
COLON142	A	validation	0.595924	0.849859	0.14801	0.766185	CMS2	CMS4
COLON143	A	validation	0.462763	0.715381	0.294972	0.274095	NONE	CMS2
COLON144	A	validation	0.376044	0.571294	0.135119	0.969287	CMS4	CMS4
COLON145	A	validation	0.37753	0.789918	0.524839	0.349943	NONE	CMS2
COLON147	A	validation	0.45011	0.730542	0.81626	0.227371	CMS3	CMS3
COLON148	A	validation	0.356571	0.53098	0.264248	0.813165	CMS4	CMS4
COLON149	A	validation	0.892644	0.458539	0.898959	0.396147	CMS3	CMS3
COLON150	A	validation	0.571379	0.758836	0.283039	0.306202	NONE	CMS2
COLON151	A	validation	0.291589	0.974517	0.263203	0.226488	CMS2	CMS2
COLON152	A	validation	0.241785	0.895352	0.255948	0.245573	CMS2	CMS2
COLON153	A	validation	0.255777	0.847971	0.130333	0.992939	CMS4	CMS4
COLON154	A	validation	0.207285	0.99953	0.251395	0.237545	CMS2	CMS2
COLON156	A	validation	0.219554	0.819612	0.136993	0.457205	CMS2	CMS2
COLON157	A	validation	0.196118	0.680904	0.922395	0.241105	CMS3	CMS3
COLON158	A	validation	0.613946	0.426348	0.194462	1	CMS4	CMS4
COLON159	A	validation	0.739076	0.543536	0.794461	0.437904	CMS3	CMS3
COLON161	A	validation	0.380013	0.505588	0.125916	0.992488	CMS4	CMS4
COLON162	A	validation	0.271848	0.618819	0.150466	0.967016	CMS4	CMS4
COLON163	A	validation	0.558066	0.422196	0.211574	0.26869	NONE	CMS1
COLON165	A	validation	0.185299	0.997899	0.184733	0.271452	CMS2	CMS2
COLON166	A	validation	0.445584	0.877784	0.123765	1	CMS4	CMS4
COLON167	A	validation	0.480609	0.759414	0.755044	0.324718	CMS3	CMS3
COLON168	A	validation	0.223818	0.912892	0.175008	0.424747	CMS2	CMS2
COLON169	A	validation	0.253092	0.594164	0.146898	0.945379	CMS4	CMS4
COLON170	A	validation	0.476259	0.910748	0.274058	0.222102	CMS2	CMS2
COLON171	A	validation	0.764402	0.520641	0.830158	0.982068	CMS4	CMS4
COLON172	A	validation	0.29863	0.848176	0.446075	0.224165	CMS2	CMS2
COLON173	A	validation	0.254357	0.809639	0.162169	0.82249	CMS4	CMS2
COLON175	A	validation	0.250456	0.839871	0.130168	0.943622	CMS4	CMS4
COLON176	A	validation	0.515962	0.873737	0.147169	0.952249	CMS4	CMS4
COLON177	A	validation	0.179067	0.899524	0.176566	0.877905	CMS2	CMS4
COLON178	A	validation	0.398636	0.924866	0.179413	0.3092	CMS2	CMS2
COLON179	A	validation	0.497252	0.53009	0.198543	0.4978	NONE	NOLBL
COLON181	A	validation	0.9351	0.539252	0.261416	0.305862	CMS1	CMS1
COLON182	A	validation	0.200803	0.807058	0.140699	0.451373	CMS2	CMS2
COLON183	A	validation	0.34879	0.831122	0.254263	0.437912	CMS2	CMS2
COLON185	A	validation	0.390453	0.855226	0.120041	0.964466	CMS4	CMS4
COLON186	A	validation	0.534189	0.845037	0.139173	0.885373	CMS4	CMS4
COLON187	A	validation	0.208912	0.995581	0.363359	0.267913	CMS2	CMS2
COLON188	A	validation	0.877715	0.506198	0.243291	0.358578	CMS1	NOLBL
COLON189	A	validation	1	0.466418	0.283039	0.270389	CMS1	CMS1
COLON190	A	validation	0.344785	0.818709	0.186119	0.353149	CMS2	CMS2
COLON191	A	validation	0.199981	0.971014	0.119712	0.971592	CMS4	CMS4
COLON192	A	validation	0.409678	0.910748	0.392496	0.322507	CMS2	CMS2
COLON193	A	validation	0.225182	0.998209	0.297259	0.264315	CMS2	CMS2
COLON194	A	validation	0.730795	0.523189	0.507993	0.215547	NONE	CMS3
COLON195	A	validation	0.990513	0.429049	0.124391	0.87976	CMS1	NOLBL
COLON196	A	validation	0.544095	0.554396	0.183785	0.642178	NONE	NOLBL
COLON197	A	validation	0.633185	0.62012	0.147493	0.527504	NONE	NOLBL
COLON198	A	validation	0.922025	0.47204	0.217568	0.254663	CMS1	CMS1
COLON199	A	validation	0.228573	0.940067	0.624351	0.277428	CMS2	CMS2
COLON200	A	validation	0.563157	0.520282	0.200917	0.957415	CMS4	CMS4
COLON201	A	validation	0.224145	0.717533	0.279338	0.251434	NONE	CMS2
COLON202	A	validation	0.52068	0.715318	0.148396	0.435088	NONE	NOLBL
COLON203	A	validation	0.492899	0.450748	0.258017	0.309521	NONE	NOLBL
COLON204	A	validation	0.44056	0.506288	0.213282	0.976409	CMS4	CMS4
COLON205	A	validation	0.338266	0.880133	0.232035	0.269156	CMS2	CMS2
COLON206	A	validation	0.264939	0.811213	0.349114	0.284822	CMS2	CMS2
COLON207	A	validation	0.365088	0.911271	0.149112	0.32977	CMS2	CMS2
COLON208	A	validation	0.264438	0.910748	0.356942	0.454516	CMS2	CMS2
COLON209	A	validation	0.655123	0.41697	0.731852	0.932692	CMS4	CMS4
COLON212	A	validation	0.301254	0.627153	0.164023	0.981026	CMS4	CMS4
COLON213	A	validation	0.262204	0.90316	0.438835	0.4432	CMS2	CMS2
COLON214	A	validation	0.932308	0.490388	0.794236	0.824991	CMS1	CMS1
COLON215	A	validation	0.262825	0.72502	0.152281	0.354384	NONE	CMS2
COLON216	A	validation	0.391463	0.804303	0.296139	0.275754	CMS2	CMS2
COLON217	A	validation	0.241064	0.859533	0.244651	0.861412	CMS4	CMS4
COLON218	A	validation	0.184338	0.699727	0.191209	0.435731	NONE	CMS2
COLON220	A	validation	0.997821	0.416347	0.163222	0.609008	CMS1	CMS1
COLON221	A	validation	0.955592	0.584039	0.681155	0.219141	CMS1	CMS3
COLON222	A	validation	0.217994	0.908943	0.160394	0.46325	CMS2	CMS2
COLON223	A	validation	0.579268	0.760004	0.159082	0.688386	CMS4	NOLBL
COLON224	A	validation	0.281887	0.860529	0.130486	0.618886	CMS2	NOLBL
COLON225	A	validation	1	0.427259	0.214995	0.435606	CMS1	CMS1
COLON226	A	validation	0.491768	0.89185	0.124887	0.941369	CMS4	CMS4
COLON228	A	validation	0.357346	1	0.157825	0.316717	CMS2	CMS2
COLON230	A	validation	0.276496	0.494817	0.119135	0.955672	CMS4	CMS4
COLON231	A	validation	0.290843	0.586533	0.118613	0.978218	CMS4	CMS4
COLON232	A	validation	0.922475	0.504944	0.242246	0.382843	CMS1	CMS1
COLON233	A	validation	0.784906	0.722984	0.219332	0.445995	CMS1	NOLBL
COLON234	A	validation	0.176096	0.942549	0.141521	0.351834	CMS2	CMS2
COLON235	A	validation	0.427906	0.706867	0.282658	0.216377	NONE	CMS2
COLON236	A	validation	0.862499	0.511641	0.171282	0.434844	CMS1	CMS1
COLON237	A	validation	0.400685	0.644207	0.96497	0.237395	CMS3	CMS3
COLON238	A	validation	0.613449	0.504687	0.204358	0.853701	CMS4	CMS4
COLON239	A	validation	0.388812	0.746259	0.125652	0.524031	NONE	CMS4
COLON240	A	validation	0.36635	1	0.443307	0.218559	CMS2	CMS2
COLON242	A	validation	0.740342	0.833097	0.407963	0.29459	CMS2	CMS2
COLON243	A	validation	0.546744	0.615298	0.922444	0.261893	CMS3	CMS3
COLON244	A	validation	0.464748	0.973214	0.184234	0.239736	CMS2	CMS2
COLON245	A	validation	0.798042	0.557817	0.417625	0.274676	CMS1	CMS1
COLON246	A	validation	0.221384	0.732892	0.392211	0.230043	NONE	CMS3
COLON250	A	validation	0.984287	0.415151	0.277957	0.267131	CMS1	CMS1
COLON252	A	validation	0.37692	0.762387	0.435646	0.796242	CMS4	NOLBL
COLON253	A	validation	0.672971	0.702224	0.478681	0.272805	NONE	CMS3
COLON254	A	validation	0.449787	0.60919	0.26961	0.356819	NONE	NOLBL
COLON247	A	validation	0.231184	0.798413	0.177167	0.940984	CMS4	CMS4
COLON248	A	validation	0.255364	0.791205	0.125255	0.95083	CMS4	CMS4
COLON251	A	validation	0.482343	0.901723	0.47983	0.395791	CMS2	CMS2
COLON255	A	validation	0.878542	0.427688	0.592021	0.896645	CMS4	CMS1
COLON256	A	validation	0.541851	0.910748	0.228854	0.249185	CMS2	CMS2
COLON257	A	validation	0.789813	0.527759	0.223657	0.427624	CMS1	CMS1
COLON258	A	validation	0.660266	0.535014	0.238921	0.965737	CMS4	CMS4
COLON259	A	validation	0.425767	0.856305	0.439569	0.28424	CMS2	CMS2
COLON260	A	validation	0.852714	0.469426	0.860214	0.516625	CMS3	CMS3
COLON261	A	validation	0.530965	0.628	0.824837	0.28369	CMS3	CMS3
COLON262	A	validation	0.2291	0.805336	0.562206	0.425801	CMS2	CMS3
COLON264	A	validation	0.942432	0.440492	0.188522	0.536384	CMS1	CMS1
COLON265	A	validation	0.616867	0.418213	1	0.208813	CMS3	CMS3
COLON266	A	validation	0.197298	0.867366	0.278597	0.918256	CMS4	CMS4
COLON269	A	validation	0.201187	0.944684	0.131803	0.81689	CMS2	CMS4
COLON270	A	validation	0.3502	0.971222	0.172847	0.299602	CMS2	CMS2
COLON271	A	validation	0.275118	0.910748	0.769897	0.230526	CMS2	CMS2
COLON272	A	validation	0.962031	0.455177	0.167838	0.881547	CMS1	NOLBL
COLON273	A	validation	0.411505	0.90025	0.203165	0.565247	CMS2	NOLBL
COLON274	A	validation	0.954336	0.437004	0.692505	0.30333	CMS1	CMS1
COLON275	A	validation	0.693267	0.416246	0.999889	0.217946	CMS3	CMS3
COLON276	A	validation	0.633486	0.416148	1	0.23775	CMS3	CMS3
COLON277	A	validation	0.319253	0.78863	0.274073	0.328511	NONE	CMS2
COLON278	A	validation	0.410693	0.48832	0.134454	0.967618	CMS4	CMS4
COLON279	A	validation	0.620457	0.718378	0.43654	0.319146	NONE	CMS2
COLON280	A	validation	0.406518	0.555156	0.128869	0.988961	CMS4	CMS4
COLON281	A	validation	0.182286	0.910748	0.178317	0.328317	CMS2	CMS2
COLON282	A	validation	0.226903	0.980169	0.239149	0.248704	CMS2	CMS2
COLON283	A	validation	0.911918	0.446929	0.992078	0.248408	CMS3	CMS1
COLON284	A	validation	0.548486	0.465916	1	0.212513	CMS3	CMS3
COLON286	A	validation	0.837227	0.574136	0.138632	0.994963	CMS4	CMS4
COLON287	A	validation	0.906028	0.44617	0.134264	1	CMS4	CMS4
COLON288	A	validation	0.332046	0.90778	0.658641	0.260709	CMS2	CMS2
COLON289	A	validation	0.868753	0.456613	0.156945	0.905066	CMS4	CMS4
COLON290	A	validation	0.20514	0.897302	0.167164	0.246813	CMS2	CMS2
COLON291	A	validation	0.884537	0.419964	0.904965	0.24448	CMS3	CMS3
COLON292	A	validation	0.246636	0.786131	0.150101	0.54457	NONE	CMS2
COLON293	A	validation	0.363081	0.905909	0.617065	0.235836	CMS2	CMS2
COLON294	A	validation	0.314715	0.626702	0.301413	0.243795	NONE	CMS3
COLON295	A	validation	0.259441	0.598453	0.971599	0.258487	CMS3	CMS3
COLON297	A	validation	0.497388	0.855925	0.168388	0.806994	CMS2	CMS4
COLON298	A	validation	0.273027	0.910748	0.602636	0.323936	CMS2	CMS2
COLON299	A	validation	0.710653	0.459839	0.326534	0.381417	NONE	CMS1
COLON300	A	validation	0.399629	0.776557	0.889393	0.405973	CMS3	CMS3
COLON301	A	validation	0.329105	0.548128	0.430389	0.430326	NONE	CMS1
COLON303	A	validation	0.222248	0.954686	0.124499	0.849798	CMS2	CMS4
COLON304	A	validation	0.375217	0.906588	0.388519	0.218168	CMS2	CMS2
COLON305	A	validation	0.299714	0.7742	0.274257	0.414593	NONE	CMS2
COLON306	A	validation	0.817474	0.879447	0.346594	0.225625	CMS2	CMS2
COLON307	A	validation	0.314245	0.820119	0.343694	0.47226	CMS2	CMS2
COLON308	A	validation	0.274974	0.788513	0.950041	0.224929	CMS3	CMS3
COLON309	A	validation	0.825222	0.480036	0.164091	0.37143	CMS1	CMS1
COLON310	A	validation	0.36202	0.598226	0.290706	0.414046	NONE	NOLBL
COLON311	A	validation	0.358181	0.938215	0.164142	0.281283	CMS2	CMS2
COLON312	A	validation	0.452485	0.790736	0.227737	0.369635	NONE	CMS2
COLON313	A	validation	0.425555	0.544658	0.879242	0.310502	CMS3	CMS3
COLON314	A	validation	0.453497	0.533983	1	0.238709	CMS3	CMS3
COLON315	A	validation	0.207395	1	0.231748	0.262314	CMS2	CMS2
COLON316	A	validation	0.43539	0.903246	0.403536	0.305427	CMS2	CMS2
COLON317	A	validation	0.177957	0.910748	0.18135	0.315963	CMS2	CMS2
COLON318	A	validation	0.287152	0.918608	0.611041	0.234499	CMS2	CMS2
COLON320	A	validation	0.272403	0.861071	0.262601	0.287401	CMS2	CMS2
GSM971957	A	training	0.579585	0.643539	0.181987	0.907034	CMS4	CMS4
GSM971958	A	training	0.439751	0.753911	0.13438	0.992698	CMS4	CMS4
GSM971959	A	training	0.492956	0.457166	0.58821	0.28449	NONE	CMS3
GSM971960	A	training	0.21082	0.905551	0.536566	0.358836	CMS2	CMS2
GSM971961	A	training	0.256153	0.58223	0.120076	0.983634	CMS4	CMS4
GSM971963	A	training	1	0.434514	0.152784	0.860074	CMS1	CMS1
GSM971964	A	training	0.250567	0.874759	0.327871	0.289028	CMS2	CMS2
GSM971965	A	training	0.249384	0.595003	0.469908	0.712959	CMS4	CMS2
GSM971966	A	training	0.335611	0.679006	0.121261	0.852014	CMS4	CMS4
GSM971967	A	training	0.646557	0.489776	0.971066	0.256962	CMS3	CMS3
GSM971968	A	training	0.885056	0.479342	0.18109	0.978332	CMS4	CMS4
GSM971969	A	training	0.794973	0.61673	0.343334	0.407463	CMS1	CMS1
GSM971970	A	training	0.659777	0.57725	0.471657	0.32271	NONE	CMS3
GSM971971	A	training	0.771825	0.499835	0.686579	0.346859	CMS1	CMS1
GSM971972	A	training	0.511205	0.653035	0.3331	0.567907	NONE	CMS2
GSM971973	A	training	0.752087	0.481265	0.144625	0.526096	CMS1	CMS1
GSM971974	A	training	0.364304	0.462158	0.905035	0.54547	CMS3	CMS3
GSM971975	A	training	0.245204	0.902196	0.334822	0.276448	CMS2	CMS2
GSM971976	A	training	0.194108	0.988667	0.149359	0.285116	CMS2	CMS2
GSM971977	A	training	0.567777	0.519097	0.362999	0.917166	CMS4	CMS4
GSM971978	A	training	0.80861	0.449199	0.160904	0.438222	CMS1	CMS1
GSM971979	A	training	0.928479	0.430488	0.736443	0.468923	CMS1	CMS1
GSM971980	A	training	0.989651	0.460477	0.341733	0.44197	CMS1	CMS1
GSM971981	A	training	0.943493	0.425113	0.137199	0.862395	CMS1	CMS1
GSM971982	A	training	0.977165	0.416364	0.121791	0.892513	CMS1	CMS1
GSM971983	A	training	0.967219	0.424636	0.189769	0.740179	CMS1	CMS1
GSM971984	A	training	0.949331	0.596808	0.13724	0.749988	CMS1	CMS1
GSM971985	A	training	0.295723	0.475126	1	0.249289	CMS3	CMS3
GSM971986	A	training	0.221079	0.714787	0.153584	0.683871	NONE	CMS4
GSM971987	A	training	0.269849	0.600589	0.537283	0.944485	CMS4	CMS4
GSM971988	A	training	0.913188	0.422069	0.192296	0.502902	CMS1	CMS1
GSM971989	A	training	0.333	0.424497	0.409369	0.283929	NONE	CMS3
GSM971990	A	training	0.679107	0.499103	0.596955	0.309536	NONE	NOLBL
GSM971991	A	training	0.192608	0.907067	0.133159	0.731602	CMS2	CMS4
GSM971992	A	training	0.19166	0.927712	0.206	0.233567	CMS2	CMS2
GSM971994	A	training	0.309712	0.795676	0.159198	0.489312	CMS2	CMS2
GSM971995	A	training	0.289137	0.777698	0.74871	0.44571	CMS3	NOLBL
GSM971997	A	training	0.92505	0.425746	0.266218	0.494502	CMS1	CMS1
GSM971998	A	training	0.36969	0.720346	0.390038	0.478065	NONE	NOLBL
GSM971999	A	training	0.325849	0.705994	0.371417	0.749632	CMS4	CMS2
GSM972000	A	training	0.207215	0.910748	0.12862	0.598206	CMS2	CMS2
GSM972001	A	training	0.210987	0.870091	0.698908	0.247621	CMS2	CMS3
GSM972002	A	training	0.608243	0.430924	0.947289	0.314701	CMS3	CMS3
GSM972003	A	training	0.319101	0.683355	0.514941	0.268791	NONE	CMS2
GSM972004	A	training	0.240979	0.810229	0.406796	0.3816	CMS2	CMS2
GSM972005	A	training	0.447416	0.59648	1	0.207791	CMS3	CMS3
GSM972006	A	training	0.266621	0.648705	0.187771	0.73451	CMS4	CMS4
GSM972007	A	training	0.576745	0.420168	0.162285	1	CMS4	CMS4
GSM972008	A	training	0.965517	0.431091	0.126751	0.947235	CMS1	CMS4
GSM972009	A	training	0.372933	0.469924	0.456114	0.576922	NONE	NOLBL
GSM972010	A	training	0.540058	0.599604	0.170469	0.842241	CMS4	CMS4
GSM972012	A	training	0.356616	0.496771	0.802449	0.251845	CMS3	CMS3
GSM972013	A	training	0.200959	0.880874	0.16166	0.571256	CMS2	CMS2
GSM972014	A	training	0.287021	0.910748	0.135222	0.353934	CMS2	CMS2
GSM972015	A	training	1	0.416157	0.250227	0.343565	CMS1	CMS1
GSM972016	A	training	0.822799	0.479381	0.540683	0.530171	CMS1	CMS1
GSM972018	A	training	0.405336	0.904829	0.120712	0.698424	CMS2	CMS2
GSM972020	A	training	0.246051	0.840308	0.390083	0.829112	CMS2	CMS2
GSM972022	A	training	0.346721	0.79813	0.151394	0.639794	CMS2	CMS2
GSM972023	A	training	0.339203	0.507602	0.265897	0.850689	CMS4	CMS3
GSM972024	A	training	0.196917	0.94386	0.183753	0.283482	CMS2	CMS2
GSM972025	A	training	0.204951	0.706337	0.3476	0.503969	NONE	CMS2
GSM972027	A	training	0.194945	0.881036	0.15196	0.665976	CMS2	CMS2
GSM972028	A	training	0.293124	0.780638	0.386524	0.666267	NONE	CMS2
GSM972029	A	training	0.265723	0.722264	0.2101	0.959456	CMS4	CMS4
GSM972030	A	training	0.896504	0.455041	0.556191	0.953784	CMS4	CMS4
GSM972031	A	training	0.179533	0.992411	0.118956	0.526927	CMS2	CMS2
GSM972032	A	training	0.18361	0.962184	0.145927	0.387513	CMS2	CMS2
GSM972033	A	training	0.258985	0.91016	0.213437	0.212288	CMS2	CMS2
GSM972034	A	training	0.538401	0.773549	0.411222	0.239818	NONE	CMS2
GSM972035	A	training	0.197495	0.931177	0.230342	0.210781	CMS2	CMS2
GSM972036	A	training	0.334509	0.683334	0.766825	0.298137	CMS3	CMS3
GSM972037	A	training	0.579156	0.489094	0.851777	0.226634	CMS3	CMS3
GSM972038	A	training	0.295357	0.904994	0.214216	0.362766	CMS2	CMS2
GSM972040	A	training	0.37569	0.921951	0.179369	0.386448	CMS2	CMS2
GSM972041	A	training	0.195932	0.910748	0.130269	0.555356	CMS2	CMS2
GSM972042	A	training	0.446038	0.60687	0.879711	0.344	CMS3	CMS3
GSM972043	A	training	0.200411	0.982458	0.156095	0.34849	CMS2	CMS2
GSM972044	A	training	0.562993	0.49722	1	0.210651	CMS3	CMS3
GSM972045	A	training	0.454509	0.58647	0.815357	0.370913	CMS3	CMS3
GSM972046	A	training	0.314458	0.734353	0.180689	0.940406	CMS4	CMS4
GSM972047	A	training	0.460648	0.786107	0.185706	0.836959	CMS4	CMS4
GSM972048	A	training	0.258524	0.952171	0.194074	0.334116	CMS2	CMS2
GSM972049	A	training	0.730155	0.568836	0.9892	0.211563	CMS3	CMS3
GSM972050	A	training	0.214865	0.539537	0.996441	0.300437	CMS3	CMS3
GSM972052	A	training	0.417419	0.897095	0.229408	0.640178	CMS2	CMS2
GSM972053	A	training	0.245379	0.962202	0.167055	0.218066	CMS2	CMS2
GSM972054	A	training	0.608593	0.57201	0.13216	0.999095	CMS4	CMS4
GSM972055	A	training	0.858046	0.628463	0.184382	0.859298	CMS4	NOLBL
GSM972056	A	training	1	0.508184	0.265955	0.354772	CMS1	CMS1
GSM972057	A	training	0.413159	0.978034	0.167129	0.367263	CMS2	CMS2
GSM972058	A	training	1	0.418417	0.425427	0.851073	CMS1	CMS1
GSM972060	A	training	0.40186	0.908645	0.137412	0.711708	CMS2	CMS2
GSM972061	A	training	0.28527	0.892808	0.171346	0.729316	CMS2	CMS2
GSM972062	A	training	0.41282	0.814941	0.402158	0.638237	CMS2	CMS2
GSM972063	A	training	0.254171	0.861858	0.214485	0.940584	CMS4	CMS4
GSM972064	A	training	0.608554	0.596995	0.118959	0.988394	CMS4	CMS4
GSM972065	A	training	0.234645	0.849201	0.231937	0.673834	CMS2	CMS2
GSM972066	A	training	0.339247	0.911373	0.150938	0.579983	CMS2	CMS2
GSM972067	A	training	0.387553	0.657496	0.12388	1	CMS4	CMS4
GSM972069	A	training	0.290972	0.924391	0.131457	0.749401	CMS2	CMS4
GSM972070	A	training	0.320226	0.727869	0.685251	0.51652	CMS3	NOLBL
GSM972071	A	training	0.208283	0.910748	0.12687	0.764222	CMS2	CMS2
GSM972072	A	training	1	0.433446	0.150065	0.943258	CMS1	CMS1
GSM972073	A	training	0.81859	0.469662	0.212377	0.987277	CMS4	CMS4
GSM972074	A	training	0.183585	0.961166	0.140775	0.348776	CMS2	CMS2
GSM972075	A	training	0.681574	0.673574	0.217933	0.456563	NONE	CMS1
GSM972076	A	training	0.931796	0.420857	0.596505	0.954102	CMS4	CMS1
GSM972078	A	training	0.353574	0.847883	0.152654	0.984977	CMS4	CMS2
GSM972080	A	training	0.965009	0.438059	0.484958	0.492246	CMS1	CMS1
GSM972081	A	training	0.217985	0.910748	0.303318	0.584472	CMS2	CMS2
GSM972082	A	training	0.66719	0.422718	0.872384	0.991993	CMS4	CMS4
GSM972083	A	training	0.574149	0.827604	0.138684	0.637486	CMS2	NOLBL
GSM972084	A	training	0.696736	0.575073	0.627348	0.938302	CMS4	CMS4
GSM972085	A	training	0.383995	0.883231	0.166994	0.63584	CMS2	CMS2
GSM972086	A	training	0.269453	0.958624	0.16037	0.529118	CMS2	CMS2
GSM972087	A	training	0.225376	0.932157	0.246181	0.236506	CMS2	CMS2
GSM972088	A	training	0.579441	0.618693	0.68951	0.978157	CMS4	CMS4
GSM972090	A	training	0.25009	0.877611	0.410987	0.211491	CMS2	CMS2
GSM972091	A	training	0.284347	0.705965	0.86337	0.295466	CMS3	CMS3
GSM972092	A	training	0.532628	0.734587	0.118708	0.986018	CMS4	CMS4
GSM972093	A	training	0.171576	0.914359	0.131563	0.958636	CMS4	CMS4
GSM972094	A	training	0.616641	0.765008	0.124016	0.931242	CMS4	CMS4
GSM972095	A	training	0.234089	0.822849	0.12234	0.888853	CMS4	CMS4
GSM972096	A	training	0.259973	0.838561	0.455805	0.262774	CMS2	CMS2
GSM972098	A	training	0.888137	0.54953	0.974597	0.236241	CMS3	CMS3
GSM972099	A	training	0.170065	0.944965	0.23643	0.238915	CMS2	CMS2
GSM972100	A	training	0.723577	0.507338	0.808284	0.242909	CMS3	CMS3
GSM972101	A	training	0.707703	0.709824	0.575396	0.500593	NONE	NOLBL
GSM972102	A	training	0.812642	0.541	0.442754	0.841205	CMS4	CMS4
GSM972103	A	training	0.72054	0.551666	0.281698	0.681577	NONE	NOLBL
GSM972104	A	training	0.195217	0.465318	0.334016	1	CMS4	CMS4
GSM972106	A	training	0.222803	0.655114	0.147422	0.603372	NONE	CMS2
GSM972107	A	training	0.383814	0.825457	0.245698	0.554013	CMS2	CMS2
GSM972108	A	training	0.214938	0.986692	0.155279	0.463907	CMS2	CMS2
GSM972109	A	training	0.750915	0.462399	0.222896	0.424128	NONE	CMS1
GSM972110	A	training	0.557943	0.535096	0.741842	0.337499	CMS3	CMS3
GSM972111	A	training	0.421539	0.569203	0.732236	0.487322	CMS3	CMS3
GSM972112	A	training	0.773355	0.444815	0.642792	0.999338	CMS4	CMS4
GSM972114	A	training	0.390968	0.492976	0.748853	0.409217	CMS3	CMS3
GSM972115	A	training	0.222252	0.869688	0.450529	0.388583	CMS2	CMS2
GSM972116	A	training	0.638736	0.66991	0.57802	0.965123	CMS4	CMS4
GSM972117	A	training	0.988222	0.466866	0.705223	0.388633	CMS1	CMS1
GSM972118	A	training	0.250428	0.584846	0.45347	0.246989	NONE	NOLBL
GSM972119	A	training	0.208452	0.975862	0.123974	0.444701	CMS2	CMS2
GSM972120	A	training	0.79166	0.770906	0.18253	0.718129	CMS1	CMS1
GSM972121	A	training	0.321689	0.612093	0.89077	0.31239	CMS3	CMS3
GSM972122	A	training	0.487617	0.813367	0.330074	0.224147	CMS2	CMS2
GSM972123	A	training	0.280898	0.923266	0.23966	0.297124	CMS2	CMS2
GSM972124	A	training	0.259609	0.894816	0.54908	0.740441	CMS2	CMS2
GSM972125	A	training	0.251372	0.754081	0.36637	0.998519	CMS4	CMS4
GSM972126	A	training	0.175239	0.997367	0.164747	0.261386	CMS2	CMS2
GSM972127	A	training	0.20926	0.800793	0.338488	0.904148	CMS4	CMS4
GSM972128	A	training	0.262728	0.881586	0.132751	0.936815	CMS4	CMS4
GSM972129	A	training	0.928723	0.644036	0.700408	0.390943	CMS1	CMS1
GSM972130	A	training	0.170622	0.932685	0.273092	0.261018	CMS2	CMS2
GSM972131	A	training	0.212531	0.723747	0.122976	1	CMS4	CMS4
GSM972132	A	training	0.241824	0.894389	0.218997	0.923875	CMS4	CMS4
GSM972133	A	training	0.709298	0.55846	0.34696	0.939346	CMS4	CMS4
GSM972134	A	training	0.218941	0.532553	0.293777	0.524947	NONE	NOLBL
GSM972135	A	training	0.542999	0.556032	1	0.240828	CMS3	CMS3
GSM972136	A	training	0.422054	0.915832	0.234382	0.30515	CMS2	CMS2
GSM972137	A	training	0.228295	0.979073	0.254477	0.38578	CMS2	CMS2
GSM972138	A	training	0.327891	0.836102	0.592897	0.243928	CMS2	CMS2
GSM972139	A	training	0.193345	0.910748	0.1555	0.253215	CMS2	CMS2
GSM972140	A	training	0.37998	0.475509	0.137569	0.980244	CMS4	CMS4
GSM972141	A	training	0.338606	0.821507	0.130788	0.425854	CMS2	CMS4
GSM972142	A	training	0.175852	0.951779	0.146861	0.350903	CMS2	CMS2
GSM972143	A	training	0.180817	0.909257	0.144291	0.418748	CMS2	CMS2
GSM972144	A	training	0.171439	0.960668	0.276466	0.33846	CMS2	CMS2
GSM972145	A	training	0.249234	0.840958	0.385511	0.458243	CMS2	NOLBL
GSM972146	A	training	0.713318	0.450733	0.594505	0.83118	CMS4	CMS4
GSM972147	A	training	0.1901	0.910748	0.154826	0.373761	CMS2	CMS2
GSM972148	A	training	0.183728	0.898704	0.156888	0.469968	CMS2	CMS2
GSM972150	A	training	0.239821	0.829626	0.33769	0.39821	CMS2	CMS2
GSM972151	A	training	0.20988	0.80009	0.411958	0.317138	CMS2	CMS2
GSM972152	A	training	0.192274	0.902919	0.214943	0.306723	CMS2	CMS2
GSM972153	A	training	0.234458	0.794963	0.208442	0.364717	CMS2	CMS2
GSM972154	A	training	0.194736	0.618457	0.198223	0.266867	NONE	CMS2
GSM972155	A	training	0.220096	0.684903	0.183058	0.279621	NONE	CMS2
GSM972156	A	training	0.192879	0.800299	0.189377	0.405831	CMS2	CMS2
GSM972157	A	training	0.251755	0.900886	0.128907	0.798719	CMS2	CMS2
GSM972158	A	training	0.601765	0.544134	0.134612	0.961073	CMS4	CMS4
GSM972159	A	training	0.384678	0.44984	0.626377	0.282662	NONE	CMS3
GSM972160	A	training	0.35144	0.854752	0.136577	0.389609	CMS2	CMS2
GSM972161	A	training	0.537421	0.761877	0.21878	0.30501	NONE	NOLBL
GSM972162	A	training	0.401245	0.648702	0.130527	0.860576	CMS4	CMS4
GSM972163	A	training	0.602217	0.854732	0.320754	0.362822	CMS2	NOLBL
GSM972164	A	training	0.181752	0.841669	0.139615	0.736729	CMS2	CMS4
GSM972165	A	training	0.22434	0.676334	0.213481	0.885917	CMS4	CMS4
GSM972166	A	training	0.186454	0.618853	0.245252	0.426093	NONE	CMS2
GSM972167	A	training	0.218433	0.900543	0.138636	0.342582	CMS2	CMS2
GSM972168	A	training	0.917263	0.420586	0.515794	0.510042	CMS1	CMS1
GSM972169	A	training	0.195763	0.908913	0.189116	0.28285	CMS2	CMS2
GSM972170	A	training	0.237044	0.882219	0.123324	0.673989	CMS2	CMS2
GSM972171	A	training	1	0.466379	0.129353	0.801694	CMS1	CMS1
GSM972172	A	training	0.508908	0.683967	0.337118	0.367665	NONE	NOLBL
GSM972173	A	training	0.252475	0.909388	0.202741	0.396291	CMS2	CMS2
GSM972174	A	training	0.199157	0.910748	0.771925	0.391088	CMS2	CMS2
GSM972175	A	training	0.325074	0.844684	0.23807	0.482422	CMS2	CMS2
GSM972176	A	training	0.389385	0.684865	0.200683	0.946392	CMS4	CMS4
GSM972178	A	training	0.27974	0.479377	0.932514	0.420634	CMS3	CMS3
GSM972179	A	training	0.358269	0.801654	0.132768	0.779971	CMS2	CMS4
GSM972180	A	training	1	0.530362	0.228826	0.295966	CMS1	CMS1
GSM972182	A	training	0.571522	0.855885	0.434775	0.332767	CMS2	CMS2
GSM972183	A	training	0.552939	0.429044	0.996084	0.243755	CMS3	CMS3
GSM972184	A	training	0.975925	0.446374	0.154137	0.929739	CMS1	CMS4
GSM972185	A	training	0.275748	0.848954	0.264633	0.418402	CMS2	CMS2
GSM972187	A	training	0.3525	0.543144	0.206696	0.96893	CMS4	CMS4
GSM972188	A	training	0.219837	0.827464	0.202127	0.348508	CMS2	CMS2
GSM972189	A	training	0.936043	0.778863	0.227071	0.331268	CMS1	CMS1
GSM972190	A	training	0.178419	1	0.150171	0.327064	CMS2	CMS2
GSM972191	A	training	0.291069	0.587653	0.786909	0.404163	CMS3	CMS3
GSM972192	A	training	0.757428	0.665914	0.257693	0.734294	CMS1	NOLBL
GSM972193	A	training	0.289053	0.942092	0.217127	0.383009	CMS2	CMS2
GSM972195	A	training	0.835039	0.62331	0.527799	0.33398	CMS1	CMS3
GSM972196	A	training	0.956004	0.419927	0.261587	0.281285	CMS1	CMS1
GSM972197	A	training	0.922355	0.425585	0.850114	0.315562	CMS1	CMS3
GSM972198	A	training	0.48469	0.887354	0.268712	0.286552	CMS2	CMS2
GSM972199	A	training	0.25822	0.875249	0.198264	0.416179	CMS2	CMS2
GSM972200	A	training	0.216856	0.761988	0.304498	0.456211	NONE	CMS2
GSM972201	A	training	0.284202	0.745741	0.120556	0.97319	CMS4	CMS4
GSM972202	A	training	0.334496	0.973582	0.286581	0.403871	CMS2	CMS2
GSM972203	A	training	0.39311	0.894461	0.168457	0.523993	CMS2	CMS2
GSM972204	A	training	0.236555	0.838503	0.129208	0.86899	CMS4	CMS4
GSM972205	A	training	0.614968	0.785946	0.175346	0.419959	NONE	CMS2
GSM972206	A	training	0.42854	0.731278	0.247988	0.690353	CMS4	CMS2
GSM972207	A	training	0.231811	0.840069	0.121476	0.523733	CMS2	NOLBL
GSM972208	A	training	0.360185	0.732392	0.118641	0.966777	CMS4	CMS4
GSM972209	A	training	0.976061	0.464796	0.158204	0.574677	CMS1	CMS1
GSM972210	A	training	0.20429	0.906466	0.142712	0.941697	CMS4	CMS4
GSM972211	A	training	0.171387	0.910748	0.149282	0.808341	CMS2	CMS2
GSM972212	A	training	0.850216	0.543951	0.735177	0.286771	CMS1	CMS3
GSM972214	A	training	0.966107	0.467509	0.515644	0.295938	CMS1	CMS1
GSM972215	A	training	0.767227	0.674286	0.280923	0.483382	CMS1	NOLBL
GSM972216	A	training	0.301897	0.976735	0.206814	0.339075	CMS2	CMS2
GSM972217	A	training	0.189253	0.854131	0.135298	0.524615	CMS2	CMS2
GSM972218	A	training	0.681865	0.488082	1	0.254642	CMS3	CMS3
GSM972219	A	training	0.175277	0.862775	0.193994	0.545354	CMS2	CMS2
GSM972220	A	training	0.992627	0.481818	0.246263	0.357328	CMS1	CMS1
GSM972221	A	training	0.93694	0.502955	0.737409	0.211274	CMS1	CMS1
GSM972222	A	training	0.670319	0.647118	0.295717	0.237546	NONE	NOLBL
GSM972223	A	training	0.97488	0.43792	0.653953	0.326627	CMS1	CMS1
GSM972224	A	training	0.976726	0.419376	0.142701	0.483465	CMS1	CMS1
GSM972225	A	training	0.320333	0.786313	0.212461	0.258737	NONE	CMS2
GSM972226	A	training	0.503278	0.544673	0.976665	0.257624	CMS3	CMS3
GSM972228	A	training	0.519401	0.528289	0.729433	0.215903	CMS3	CMS3
GSM972229	A	training	0.883136	0.575959	0.849205	0.25729	CMS1	CMS1
GSM972230	A	training	0.195121	0.993172	0.304562	0.290492	CMS2	CMS2
GSM972231	A	training	0.642066	0.910748	0.157038	0.878836	CMS2	CMS4
GSM972232	A	training	0.255103	0.860162	0.132298	0.694398	CMS2	CMS4
GSM972233	A	training	0.2536	0.905739	0.250879	0.313661	CMS2	CMS2
GSM972234	A	training	0.213565	0.591103	0.160609	0.961742	CMS4	CMS4
GSM972235	A	training	0.347076	0.817685	0.138891	0.47997	CMS2	NOLBL
GSM972236	A	training	0.327419	0.974974	0.181978	0.296587	CMS2	CMS2
GSM972237	A	training	0.278689	0.910307	0.309882	0.228018	CMS2	CMS2
GSM972238	A	training	0.20098	0.908876	0.122316	0.47399	CMS2	CMS2
GSM972239	A	training	0.368713	0.768709	0.184061	0.491513	NONE	NOLBL
GSM972240	A	training	0.939236	0.57455	0.130509	0.785951	CMS1	CMS4
GSM972241	A	training	0.878265	0.676148	0.30379	0.223512	CMS1	CMS1
GSM972242	A	training	0.26053	0.737137	0.208714	0.484681	NONE	NOLBL
GSM972243	A	training	0.403243	0.879488	0.202072	0.292989	CMS2	CMS2
GSM972246	A	training	0.180519	0.940634	0.149398	0.307137	CMS2	CMS2
GSM972249	A	training	0.209047	0.910281	0.156004	0.292257	CMS2	CMS2
GSM972250	A	training	0.214965	0.895294	0.160109	0.317806	CMS2	CMS2
GSM972251	A	training	0.186551	0.857308	0.120083	0.801528	CMS2	CMS4
GSM972252	A	training	0.186213	0.84336	0.1457	0.437872	CMS2	NOLBL
GSM972253	A	training	0.174642	0.909192	0.309434	0.2361	CMS2	CMS2
GSM972254	A	training	0.186911	0.873108	0.148462	0.764943	CMS2	CMS4
GSM972255	A	training	0.371941	0.796818	0.122515	0.839179	CMS4	CMS4
GSM972260	A	training	0.406699	0.884507	0.179394	0.273911	CMS2	CMS2
GSM972261	A	training	0.969114	0.444934	0.458975	0.267797	CMS1	CMS1
GSM972262	A	training	0.960794	0.466684	0.176658	0.992248	CMS4	CMS4
GSM972263	A	training	0.899921	0.756576	0.437374	0.319557	CMS1	CMS1
GSM972264	A	training	0.797176	0.707755	0.489559	0.212441	CMS1	CMS1
GSM972265	A	training	0.964008	0.498905	0.716362	0.316258	CMS1	CMS1
GSM972266	A	training	0.450942	0.740505	0.399613	0.219172	NONE	NOLBL
GSM972268	A	training	0.497533	0.600313	1	0.255224	CMS3	CMS3
GSM972270	A	training	0.948074	0.688969	0.601445	0.22779	CMS1	CMS1
GSM972271	A	training	0.37149	0.947598	0.183137	0.230102	CMS2	CMS2
GSM972272	A	training	0.284053	0.795458	0.596869	0.22746	CMS2	CMS2
GSM972274	A	training	0.999889	0.512824	0.142192	0.456885	CMS1	CMS1
GSM972275	A	training	0.999691	0.59769	0.13106	0.741004	CMS1	CMS1
GSM972277	A	training	0.917375	0.53234	0.881102	0.226856	CMS1	CMS1
GSM972278	A	training	0.994237	0.454425	0.76455	0.227343	CMS1	CMS1
GSM972279	A	training	0.777838	0.509281	0.128365	0.651625	CMS1	CMS1
GSM972280	A	training	0.987893	0.525492	0.329479	0.359138	CMS1	CMS1
GSM972281	A	training	0.485733	0.847209	0.211729	0.298992	CMS2	CMS2
GSM972282	A	training	0.533947	0.79616	0.400566	0.21858	CMS2	CMS1
GSM972283	A	training	1	0.614441	0.16507	0.297872	CMS1	CMS1
GSM972285	A	training	0.93072	0.555697	0.437427	0.257021	CMS1	CMS1
GSM972286	A	training	0.933658	0.481272	0.763329	0.286592	CMS1	CMS1
GSM972287	A	training	0.973005	0.447456	0.308131	0.459082	CMS1	CMS1
GSM972289	A	training	0.175521	0.910748	0.235157	0.275764	CMS2	CMS2
GSM972290	A	training	0.460104	0.910748	0.142848	0.440344	CMS2	NOLBL
GSM972291	A	training	0.311367	0.719298	0.176025	0.561839	NONE	CMS4
GSM972292	A	training	0.982337	0.485921	0.323987	0.254697	CMS1	CMS1
GSM972293	A	training	0.4582	0.487205	0.138069	0.44419	NONE	CMS4
GSM972294	A	training	1	0.519715	0.192258	0.278749	CMS1	CMS1
GSM972296	A	training	0.418934	0.585313	0.937319	0.208759	CMS3	CMS3
GSM972297	A	training	0.311918	0.647794	0.393417	0.663277	NONE	CMS4
GSM972298	A	training	0.891674	0.428083	0.499821	0.241257	CMS1	CMS1
GSM972299	A	training	0.229553	0.910748	0.14053	0.416244	CMS2	CMS2
GSM972301	A	training	0.793837	0.685149	0.697496	0.435682	CMS1	NOLBL
GSM972302	A	training	0.231725	0.828593	0.51788	0.228869	CMS2	CMS2
GSM972303	A	training	0.289402	1	0.28862	0.210065	CMS2	CMS2
GSM972304	A	training	0.385333	0.851376	0.767183	0.209026	CMS2	CMS3
GSM972305	A	training	0.896594	0.547135	0.780709	0.269084	CMS1	NOLBL
GSM972306	A	training	0.223113	1	0.351787	0.215253	CMS2	CMS2
GSM972307	A	training	0.224793	0.883596	0.356246	0.208442	CMS2	CMS2
GSM972308	A	training	0.9153	0.518907	0.3608	0.239428	CMS1	CMS1
GSM972309	A	training	0.224626	0.910748	0.350343	0.207851	CMS2	CMS2
GSM972310	A	training	0.32842	0.637352	0.567038	0.279813	NONE	NOLBL
GSM972312	A	training	0.191346	1	0.18838	0.234071	CMS2	CMS2
GSM972313	A	training	0.345962	0.982553	0.182716	0.213253	CMS2	CMS2
GSM972314	A	training	1	0.625224	0.326356	0.24636	CMS1	CMS1
GSM972315	A	training	0.417637	0.605719	0.926531	0.22268	CMS3	CMS3
GSM972316	A	training	0.958096	0.469479	0.777464	0.235451	CMS1	CMS1
GSM972317	A	training	0.984765	0.465959	0.273292	0.290196	CMS1	CMS1
GSM972318	A	training	0.274702	0.908658	0.264929	0.242008	CMS2	CMS2
GSM972319	A	training	0.289527	0.987679	0.368413	0.212553	CMS2	CMS2
GSM972320	A	training	0.228432	0.885122	0.364966	0.234264	CMS2	CMS2
GSM972321	A	training	0.234306	0.949056	0.691435	0.314444	CMS2	CMS2
GSM972322	A	training	0.252691	0.774477	0.282679	0.303537	NONE	CMS2
GSM972323	A	training	0.173382	1	0.339772	0.238067	CMS2	CMS2
GSM972324	A	training	0.427222	0.910748	0.395949	0.242629	CMS2	CMS2
GSM972325	A	training	0.535629	0.547905	0.662985	0.271478	CMS3	CMS1
GSM972326	A	training	0.490426	0.537949	0.999553	0.209807	CMS3	CMS3
GSM972327	A	training	0.95992	0.449333	0.735891	0.528775	CMS1	CMS1
GSM972328	A	training	0.269666	0.977442	0.161031	0.428131	CMS2	CMS2
GSM972329	A	training	0.442603	0.779338	0.488412	0.349418	NONE	CMS2
GSM972330	A	training	0.906238	0.572666	0.176592	0.360908	CMS1	CMS1
GSM972331	A	training	0.185811	0.901147	0.228079	0.260381	CMS2	CMS2
GSM972332	A	training	0.927733	0.443146	0.277938	0.414921	CMS1	CMS1
GSM972333	A	training	0.212281	0.956409	0.355191	0.336058	CMS2	CMS2
GSM972334	A	training	1	0.437873	0.184643	0.605398	CMS1	CMS1
GSM972335	A	training	0.185523	0.910463	0.319378	0.225899	CMS2	CMS2
GSM972336	A	training	0.18984	0.955555	0.294002	0.279427	CMS2	CMS2
GSM972337	A	training	1	0.433207	0.546592	0.298812	CMS1	CMS1
GSM972338	A	training	0.183428	0.997295	0.194507	0.215203	CMS2	CMS2
GSM972339	A	training	0.312461	0.864454	0.264441	0.383759	CMS2	CMS2
GSM972340	A	training	0.209602	0.94315	0.244409	0.238043	CMS2	CMS2
GSM972341	A	training	0.568632	0.818267	0.274925	0.362811	CMS2	CMS2
GSM972342	A	training	0.293092	0.905018	0.209473	0.350765	CMS2	CMS2
GSM972343	A	training	0.194911	0.864728	0.333932	0.222018	CMS2	CMS2
GSM972344	A	training	0.335099	0.977102	0.276083	0.233697	CMS2	CMS2
GSM972345	A	training	0.403901	0.633641	0.149777	0.930177	CMS4	CMS4
GSM972346	A	training	0.982241	0.493967	0.885339	0.323864	CMS1	CMS1
GSM972347	A	training	0.506751	1	0.290145	0.237892	CMS2	CMS2
GSM972348	A	training	0.363182	0.845467	0.518075	0.21419	CMS2	CMS2
GSM972349	A	training	0.685942	0.505629	0.166636	0.996438	CMS4	CMS4
GSM972350	A	training	0.200452	0.768982	0.829949	0.270357	CMS3	CMS3
GSM972351	A	training	0.475936	0.863697	0.188694	0.555286	CMS2	CMS2
GSM972352	A	training	0.380298	0.536399	0.121657	0.950966	CMS4	CMS4
GSM972353	A	training	0.956362	0.510902	0.133285	0.579617	CMS1	CMS1
GSM972354	A	training	0.917591	0.89572	0.186445	0.399946	CMS1	CMS1
GSM972355	A	training	0.320914	0.607209	0.122916	0.837511	CMS4	CMS4
GSM972356	A	training	0.273527	0.938813	0.159879	0.235278	CMS2	CMS2
GSM972357	A	training	0.854037	0.679806	0.637728	0.489737	CMS1	NOLBL
GSM972358	A	training	0.278309	0.877042	0.13579	0.39779	CMS2	CMS2
GSM972359	A	training	0.412614	0.592887	0.179718	0.97698	CMS4	CMS4
GSM972360	A	training	0.601449	0.657183	0.181599	0.559632	NONE	CMS1
GSM972362	A	training	0.217017	0.957978	0.170932	0.401344	CMS2	CMS2
GSM972363	A	training	0.446041	0.914097	0.161923	0.437443	CMS2	CMS2
GSM972364	A	training	0.723772	0.466111	0.971931	0.326549	CMS3	CMS3
GSM972365	A	training	0.81854	0.422955	0.121283	0.943334	CMS4	CMS4
GSM972366	A	training	0.551608	0.523136	0.356425	0.79306	CMS4	CMS4
GSM972367	A	training	0.214395	0.802739	0.125844	0.993699	CMS4	CMS4
GSM972368	A	training	0.338897	1	0.192197	0.244952	CMS2	CMS2
GSM972369	A	training	0.600403	0.796952	0.127361	0.942609	CMS4	CMS4
GSM972370	A	training	0.233188	0.960216	0.239085	0.4808	CMS2	CMS2
GSM972371	A	training	0.17183	0.910748	0.161409	0.694603	CMS2	CMS2
GSM972372	A	training	0.223499	0.910748	0.178429	0.59559	CMS2	CMS2
GSM972373	A	training	0.170679	1	0.219873	0.464617	CMS2	CMS2
GSM972374	A	training	0.517159	0.876208	0.353519	0.393895	CMS2	CMS2
GSM972375	A	training	0.232459	0.861065	0.12415	0.952882	CMS4	CMS4
GSM972376	A	training	0.181987	0.932256	0.180659	0.935423	CMS4	CMS4
GSM972377	A	training	0.340756	0.834986	0.126547	0.978859	CMS4	CMS4
GSM972378	A	training	0.192564	0.910748	0.139593	0.748893	CMS2	CMS2
GSM972379	A	training	0.223676	0.723017	0.693631	0.258848	CMS3	CMS3
GSM972380	A	training	0.505793	0.712739	0.130082	0.974172	CMS4	CMS4
GSM972381	A	training	0.254105	0.903298	0.138094	0.796132	CMS2	CMS2
GSM972382	A	training	0.357279	0.933769	0.151276	0.418072	CMS2	CMS2
GSM972383	A	training	0.218523	1	0.397739	0.322341	CMS2	CMS2
GSM972384	A	training	0.246583	0.779175	0.158101	0.778521	CMS4	NOLBL
GSM972385	A	training	0.325653	0.786217	0.126732	0.976198	CMS4	CMS4
GSM972386	A	training	0.21919	0.910748	0.228934	0.312872	CMS2	CMS2
GSM972387	A	training	0.198198	1	0.214581	0.316838	CMS2	CMS2
GSM972388	A	training	0.234985	0.94479	0.168248	0.347573	CMS2	CMS2
GSM972389	A	training	0.807913	0.525395	1	0.273532	CMS3	CMS3
GSM972391	A	training	1	0.489681	0.482435	0.511373	CMS1	CMS1
GSM972392	A	training	0.366019	0.910748	0.244825	0.293596	CMS2	CMS2
GSM972393	A	training	0.591289	0.910748	0.252132	0.426234	CMS2	CMS2
GSM972394	A	training	0.534872	0.523042	0.704753	0.898315	CMS4	NOLBL
GSM972395	A	training	0.280235	0.910748	0.211984	0.556404	CMS2	CMS2
GSM972396	A	training	0.207424	0.600799	1	0.243845	CMS3	CMS3
GSM972397	A	training	0.680826	0.914686	0.373143	0.275037	CMS2	CMS2
GSM972398	A	training	0.287376	0.910156	0.296534	0.252398	CMS2	CMS2
GSM972399	A	training	0.193466	0.910795	0.201421	0.372761	CMS2	CMS2
GSM972400	A	training	0.653143	0.589167	0.434952	0.432438	NONE	NOLBL
GSM972402	A	training	0.290488	0.573695	0.137706	0.985068	CMS4	CMS4
GSM972403	A	training	0.944971	0.465837	0.159948	0.664424	CMS1	CMS1
GSM972404	A	training	0.207402	0.909867	0.268108	0.748072	CMS2	CMS2
GSM972405	A	training	0.221652	0.901739	0.14624	0.45629	CMS2	NOLBL
GSM972406	A	training	0.945492	0.480388	0.263599	0.866158	CMS1	CMS1
GSM972407	A	training	0.207558	0.909788	0.121937	0.969504	CMS4	CMS2
GSM972408	A	training	0.328925	0.484102	0.154566	0.551296	NONE	NOLBL
GSM972409	A	training	0.767335	0.539239	0.149733	1	CMS4	CMS4
GSM972410	A	training	0.291282	0.784117	0.131808	1	CMS4	CMS4
GSM972411	A	training	0.174208	0.966967	0.171591	0.267319	CMS2	CMS2
GSM972412	A	training	0.492193	0.466713	0.225138	0.598859	NONE	CMS4
GSM972413	A	training	0.330419	0.452631	0.118705	1	CMS4	CMS4
GSM972414	A	training	0.190705	0.913481	0.160894	0.293694	CMS2	CMS2
GSM972415	A	training	0.215783	0.831576	0.284836	0.321449	CMS2	CMS2
GSM972416	A	training	0.477617	0.605257	0.163355	0.912192	CMS4	CMS4
GSM972417	A	training	0.198718	0.934954	0.154235	0.843681	CMS2	CMS4
GSM972418	A	training	0.328042	0.98414	0.151356	0.548263	CMS2	CMS2
GSM972419	A	training	0.279151	0.672719	0.128652	0.951698	CMS4	CMS4
GSM972421	A	training	0.378964	0.810712	0.129786	0.987687	CMS4	CMS4
GSM972423	A	training	0.279708	0.836344	0.488738	0.604675	CMS2	CMS2
GSM972424	A	training	0.188293	0.887675	0.560231	0.39932	CMS2	CMS2
GSM972425	A	training	0.406996	0.54805	0.431209	0.928599	CMS4	CMS4
GSM972427	A	training	0.318077	0.904437	0.126564	0.811614	CMS2	CMS2
GSM972428	A	training	0.444339	0.751337	0.146396	0.966334	CMS4	CMS4
GSM972429	A	training	0.662927	0.541784	0.819352	0.441408	CMS3	CMS3
GSM972430	A	training	0.962512	0.451029	0.235914	0.564443	CMS1	CMS1
GSM972431	A	training	0.352998	0.742154	0.159781	0.840141	CMS4	CMS4
GSM972432	A	training	0.35845	0.771455	0.203862	0.924677	CMS4	CMS2
GSM972433	A	training	0.444589	0.546225	0.14077	1	CMS4	CMS4
GSM972434	A	training	0.256489	0.915007	0.537187	0.260021	CMS2	CMS2
GSM972435	A	training	0.210835	0.8845	0.21957	0.521835	CMS2	CMS2
GSM972436	A	training	0.275744	0.698016	0.154548	0.457988	NONE	CMS2
GSM972437	A	training	0.185835	0.795769	0.118613	0.994298	CMS4	CMS4
GSM972439	A	training	0.18247	0.863415	0.19526	0.894213	CMS4	CMS4
GSM972440	A	training	0.817494	0.423233	0.138459	0.911189	CMS4	CMS4
GSM972441	A	training	0.219236	0.65329	0.374858	0.976144	CMS4	CMS4
GSM972442	A	training	0.553521	0.647602	0.210846	0.521772	NONE	CMS2
GSM972443	A	training	0.700821	0.635033	0.397266	0.232374	NONE	CMS3
GSM972444	A	training	1	0.428752	0.124694	0.908431	CMS1	CMS1
GSM972445	A	training	0.949665	0.661467	0.181153	0.265035	CMS1	CMS1
GSM972446	A	training	0.476935	0.563437	0.207035	0.337633	NONE	NOLBL
GSM972447	A	training	0.976743	0.427277	0.627833	0.286451	CMS1	NOLBL
GSM972448	A	training	0.995948	0.422981	0.313234	0.232205	CMS1	CMS1
GSM972449	A	training	0.343341	0.642142	0.28488	0.329713	NONE	NOLBL
GSM972450	A	training	0.240465	0.879346	0.402114	0.213234	CMS2	CMS2
GSM972451	A	training	0.236886	0.982757	0.233489	0.239291	CMS2	CMS2
GSM972452	A	training	1	0.454734	0.19796	0.391458	CMS1	CMS1
GSM972453	A	training	0.353774	0.607943	0.896177	0.214103	CMS3	CMS3
GSM972454	A	training	0.267542	0.963108	0.56264	0.334716	CMS2	CMS2
GSM972455	A	training	0.960777	0.422245	0.177191	0.846575	CMS1	CMS1
GSM972456	A	training	0.20646	0.910703	0.147304	0.303765	CMS2	CMS2
GSM972457	A	training	0.199535	0.632866	0.999594	0.213598	CMS3	CMS3
GSM972458	A	training	0.842967	0.516564	0.217826	0.269857	CMS1	CMS1
GSM972459	A	training	0.422313	0.664163	0.902618	0.22891	CMS3	CMS3
GSM972460	A	training	0.283043	0.761946	0.199964	0.35927	NONE	CMS2
GSM972461	A	training	0.459298	0.978245	0.289955	0.232004	CMS2	CMS2
GSM972462	A	training	0.463206	1	0.174623	0.252494	CMS2	CMS2
GSM972463	A	training	0.266356	0.670846	0.975131	0.227504	CMS3	CMS3
GSM972464	A	training	0.177406	0.918278	0.144582	0.672064	CMS2	CMS4
GSM972465	A	training	0.704027	0.440354	0.415017	0.257612	NONE	CMS1
GSM972466	A	training	0.437472	0.888377	0.326602	0.210263	CMS2	CMS2
GSM972467	A	training	0.220652	0.77388	0.124146	0.999864	CMS4	CMS4
GSM972468	A	training	0.197922	1	0.218993	0.377168	CMS2	CMS2
GSM972469	A	training	0.33248	0.867633	0.206136	0.288154	CMS2	CMS2
GSM972470	A	training	0.968245	0.496865	0.174891	0.75846	CMS1	CMS1
GSM972471	A	training	0.972927	0.525873	0.49961	0.236601	CMS1	CMS1
GSM972472	A	training	0.51191	0.482879	0.995423	0.281756	CMS3	CMS3
GSM972473	A	training	0.313595	0.655538	0.832759	0.316331	CMS3	CMS3
GSM972474	A	training	0.359094	0.866602	0.381199	0.455912	CMS2	CMS2
GSM972475	A	training	0.38859	0.651999	1	0.220377	CMS3	CMS3
GSM972476	A	training	0.494296	0.4551	0.167812	0.985051	CMS4	CMS4
GSM972477	A	training	0.661518	0.684753	0.26257	0.217969	NONE	CMS2
GSM972478	A	training	0.429533	0.976863	0.420359	0.232583	CMS2	CMS2
GSM972479	A	training	0.862164	0.446549	0.39554	0.990615	CMS4	CMS4
GSM972480	A	training	0.279911	0.69133	0.875616	0.210046	CMS3	CMS3
GSM972481	A	training	0.17534	0.898647	0.138398	0.738719	CMS2	CMS4
GSM972482	A	training	0.508653	0.419697	0.912472	0.571103	CMS3	NOLBL
GSM972483	A	training	0.173972	0.921327	0.207889	0.39968	CMS2	CMS2
GSM972484	A	training	0.178243	0.925631	0.131226	0.513419	CMS2	CMS2
GSM972485	A	training	0.257582	0.910748	0.172104	0.298688	CMS2	CMS2
GSM972486	A	training	0.270543	0.851693	0.143331	0.466201	CMS2	CMS4
GSM972487	A	training	0.611874	0.606412	0.992082	0.222002	CMS3	CMS3
GSM972488	A	training	0.322201	0.486493	1	0.247323	CMS3	CMS3
GSM972489	A	training	0.271846	0.524459	0.964844	0.26313	CMS3	CMS3
GSM972490	A	training	0.190356	1	0.179458	0.240117	CMS2	CMS2
GSM972491	A	training	0.199543	1	0.192814	0.251888	CMS2	CMS2
GSM972492	A	training	0.440411	0.986231	0.297638	0.25253	CMS2	CMS2
GSM972493	A	training	0.283576	0.927313	0.235826	0.639709	CMS2	CMS4
GSM972494	A	training	0.634316	0.656808	0.318186	0.270258	NONE	CMS1
GSM972495	A	training	0.192584	0.990876	0.237244	0.358607	CMS2	CMS2
GSM972496	A	training	0.230063	0.885736	0.341393	0.221623	CMS2	CMS3
GSM972497	A	training	0.173982	1	0.134906	0.522297	CMS2	CMS2
GSM972498	A	training	0.375664	0.910748	0.236263	0.297976	CMS2	CMS2
GSM972499	A	training	1	0.434611	0.244208	0.24321	CMS1	CMS1
GSM972501	A	training	0.669089	0.97148	0.179333	0.35753	CMS2	CMS2
GSM972502	A	training	0.319697	0.520625	1	0.214435	CMS3	CMS3
GSM972503	A	training	0.44367	0.832395	0.65823	0.853243	CMS4	CMS4
GSM972504	A	training	0.510108	0.865434	0.256841	0.517015	CMS2	CMS4
GSM972505	A	training	0.662744	0.832357	0.710662	0.363701	CMS2	CMS2
GSM972506	A	training	0.277915	0.910748	0.5953	0.585736	CMS2	CMS2
GSM972507	A	training	0.981043	0.583003	0.801002	0.221622	CMS1	CMS1
GSM972508	A	training	0.428605	0.859171	0.430224	0.241262	CMS2	CMS2
GSM972509	A	training	0.190876	0.910748	0.258602	0.223824	CMS2	CMS2
GSM972510	A	training	0.376129	0.498081	1	0.20897	CMS3	CMS3
GSM972511	A	training	0.192764	0.924738	0.15361	0.276473	CMS2	CMS2
GSM972512	A	training	0.385126	0.481189	0.69429	0.215043	CMS3	CMS3
GSM972513	A	training	0.18245	0.949202	0.164925	0.328212	CMS2	CMS2
GSM972514	A	training	0.180859	0.971317	0.246148	0.257287	CMS2	CMS2
GSM972515	A	training	0.281405	0.838236	0.344564	0.21685	CMS2	CMS2
GSM972516	A	training	0.327554	0.729546	0.536372	0.230347	NONE	CMS2
GSM972517	A	training	0.22261	0.91069	0.185771	0.371657	CMS2	CMS2
GSM972518	A	training	0.233331	0.836254	0.411657	0.627613	CMS2	NOLBL
GSM972519	A	training	0.326793	0.873095	0.47292	0.594301	CMS2	NOLBL
GSM972520	A	training	0.400756	0.781718	0.408781	0.390184	NONE	NOLBL
GSM972521	A	training	0.497812	0.757713	0.123886	0.917868	CMS4	CMS4
GSM972522	A	training	0.913398	0.517438	0.235091	0.56603	CMS1	NOLBL
GSM877126	A	validation	0.6802	0.473289	0.931772	0.279353	CMS3	CMS3
GSM877127	A	validation	0.816134	0.523923	0.353825	0.344959	CMS1	CMS1
GSM877128	A	validation	0.883413	0.47138	0.588732	0.256355	CMS1	CMS3
GSM877129	A	validation	0.84875	0.577546	0.999747	0.306242	CMS3	CMS3
GSM877130	A	validation	0.633548	0.772008	0.189932	0.985894	CMS4	CMS4
GSM877131	A	validation	0.983314	0.416887	0.264658	0.883527	CMS1	CMS1
GSM877132	A	validation	0.196311	0.879215	0.124677	0.880833	CMS4	CMS4
GSM877133	A	validation	0.378301	0.703626	0.461695	0.348792	NONE	CMS3
GSM877134	A	validation	0.209007	0.904756	0.14698	0.427319	CMS2	CMS2
GSM877135	A	validation	0.352046	0.968716	0.171496	0.269831	CMS2	CMS2
GSM877136	A	validation	0.255561	0.991022	0.243452	0.209036	CMS2	CMS2
GSM877137	A	validation	0.182251	0.995686	0.255232	0.310572	CMS2	CMS2
GSM877138	A	validation	0.832136	0.627355	0.19432	0.318117	CMS1	CMS1
GSM877139	A	validation	0.183029	0.955431	0.204334	0.35568	CMS2	CMS2
GSM877140	A	validation	0.78044	0.567089	0.286259	0.27282	CMS1	CMS1
GSM877141	A	validation	0.66459	0.561882	0.398906	0.71193	CMS4	NOLBL
GSM877143	A	validation	0.353908	0.892971	0.157772	0.563041	CMS2	CMS2
GSM877145	A	validation	0.227068	0.815197	0.131028	0.789536	CMS2	CMS4
GSM877146	A	validation	0.343805	0.910748	0.155388	0.573751	CMS2	NOLBL
GSM877148	A	validation	0.338269	0.853716	0.137939	0.66048	CMS2	CMS4
GSM877149	A	validation	0.280505	0.658073	0.164304	0.32165	NONE	CMS2
GSM877150	A	validation	0.203441	0.998605	0.623508	0.245881	CMS2	CMS2
GSM877151	A	validation	0.514546	0.680665	0.164957	0.916405	CMS4	CMS4
GSM877152	A	validation	0.249187	0.810948	0.134654	0.724149	CMS2	CMS4
GSM877154	A	validation	0.186648	0.685162	0.126749	0.783329	CMS4	CMS4
GSM877155	A	validation	0.400291	0.51605	0.261738	0.963361	CMS4	CMS4
GSM877156	A	validation	0.531536	0.69664	0.144465	0.925508	CMS4	CMS4
GSM877157	A	validation	0.172068	1	0.179993	0.410786	CMS2	CMS2
GSM877158	A	validation	0.52673	0.587262	0.237536	0.931915	CMS4	CMS4
GSM877159	A	validation	1	0.472111	0.183957	0.565321	CMS1	CMS1
GSM877160	A	validation	0.539933	0.958691	0.334624	0.212371	CMS2	CMS2
GSM877161	A	validation	0.256215	0.910752	0.402816	0.227487	CMS2	CMS2
GSM877162	A	validation	1	0.422239	0.127027	0.728241	CMS1	CMS1
GSM877163	A	validation	0.321765	0.999195	0.437076	0.362421	CMS2	CMS2
GSM877164	A	validation	0.465019	0.420526	1	0.210189	CMS3	CMS3
GSM877165	A	validation	0.218948	0.672144	0.148829	0.995804	CMS4	CMS4
GSM877166	A	validation	0.188419	0.911991	0.414383	0.230632	CMS2	CMS2
GSM877167	A	validation	0.277391	0.718165	0.16706	0.940789	CMS4	CMS4
GSM877168	A	validation	0.314113	0.872493	0.137467	0.837203	CMS2	CMS4
GSM877169	A	validation	0.311873	0.898698	0.714067	0.219306	CMS2	CMS2
GSM877170	A	validation	0.822027	0.432491	0.19638	0.729544	CMS1	NOLBL
GSM877171	A	validation	0.480726	0.599946	1	0.208624	CMS3	CMS3
GSM877173	A	validation	0.292814	0.854766	0.302166	0.918773	CMS4	CMS4
GSM877174	A	validation	0.263849	0.55265	0.926842	0.221864	CMS3	CMS3
GSM877175	A	validation	0.471432	0.983081	0.271856	0.30968	CMS2	CMS2
GSM877176	A	validation	0.296629	0.515883	0.128518	0.874369	CMS4	CMS4
GSM877177	A	validation	0.225694	0.893131	0.229943	0.274145	CMS2	CMS2
GSM877178	A	validation	0.937339	0.429738	0.967541	0.218829	CMS3	CMS3
GSM877179	A	validation	0.745233	0.633999	0.836889	0.948525	CMS4	CMS4
GSM877180	A	validation	0.255148	0.880985	0.137171	0.722846	CMS2	CMS4
GSM877181	A	validation	0.368724	0.600274	0.123794	0.970222	CMS4	CMS4
GSM877182	A	validation	0.734022	0.734707	0.165118	0.614304	NONE	NOLBL
GSM877183	A	validation	0.410563	0.561625	0.560234	0.576741	NONE	CMS1
GSM877184	A	validation	0.337151	0.910748	0.216437	0.351033	CMS2	CMS2
GSM877185	A	validation	0.351287	0.869193	0.149518	0.977457	CMS4	CMS4
GSM877187	A	validation	0.350865	0.893145	0.155556	0.532264	CMS2	CMS4
GSM877188	A	validation	0.377995	0.895673	0.371708	0.221435	CMS2	CMS2
GSM102429	A	validation	0.416213	0.850923	0.155288	0.808868	CMS2	CMS4
GSM102431	A	validation	0.177886	0.774568	0.239587	0.514896	NONE	CMS2
GSM102436	A	validation	0.90271	0.47137	0.288381	0.961469	CMS4	CMS4
GSM102460	A	validation	0.194054	0.909427	0.133525	0.719047	CMS2	CMS4
GSM102472	A	validation	0.2428	0.875113	0.611896	0.253574	CMS2	CMS2
GSM102485	A	validation	0.338768	0.648296	0.168622	0.93413	CMS4	CMS4
GSM102493	A	validation	0.872829	0.675885	0.333671	0.495386	CMS1	CMS1
GSM102497	A	validation	0.353411	0.888632	0.143948	0.389015	CMS2	NOLBL
GSM102501	A	validation	0.21328	0.717594	0.286532	0.252006	NONE	CMS3
GSM102513	A	validation	0.316709	0.853226	0.22348	0.261004	CMS2	CMS2
GSM102516	A	validation	0.308899	0.791033	0.128979	0.687737	CMS4	CMS4
GSM102518	A	validation	0.907473	0.444051	0.247684	0.313323	CMS1	CMS1
GSM102519	A	validation	0.301142	0.712204	0.866769	0.600228	CMS3	CMS3
GSM102521	A	validation	0.437583	0.640814	0.506873	0.890077	CMS4	CMS4
GSM102524	A	validation	0.3715	0.652815	0.691209	0.282431	CMS3	CMS3
GSM102533	A	validation	0.246071	0.7093	0.883658	0.246574	CMS3	CMS3
GSM102540	A	validation	0.979871	0.560777	0.207714	0.429158	CMS1	CMS1
GSM102549	A	validation	0.36402	0.639881	0.854737	0.377537	CMS3	CMS3
GSM102550	A	validation	1	0.527018	0.119545	0.943208	CMS1	CMS1
GSM102551	A	validation	0.98055	0.427573	0.468918	0.414175	CMS1	CMS1
GSM102559	A	validation	0.230159	0.913373	0.268457	0.349248	CMS2	CMS2
GSM102561	A	validation	0.932396	0.506733	0.183105	0.743989	CMS1	CMS1
GSM102568	A	validation	0.208055	0.763056	0.459941	0.654036	NONE	NOLBL
GSM102572	A	validation	0.363343	0.738638	0.339863	0.849448	CMS4	NOLBL
GSM102574	A	validation	0.994548	0.464672	0.260337	0.286684	CMS1	CMS1
GSM102577	A	validation	0.876943	0.698192	0.260936	0.431619	CMS1	CMS1
GSM102579	A	validation	0.875807	0.433471	0.756554	0.235206	CMS1	CMS1
GSM102581	A	validation	0.555297	0.66669	0.256578	0.799075	CMS4	CMS4
GSM117635	A	validation	0.440672	0.855648	0.210095	0.359713	CMS2	CMS2
GSM117642	A	validation	0.294241	0.895493	0.123849	0.738137	CMS2	CMS2
GSM117649	A	validation	0.929921	0.560768	0.325209	0.931022	CMS4	CMS4
GSM117656	A	validation	0.205278	1	0.285553	0.416752	CMS2	CMS2
GSM117662	A	validation	0.216855	0.736002	0.219877	0.278181	NONE	CMS2
GSM117664	A	validation	0.988154	0.522244	0.265875	0.497534	CMS1	CMS1
GSM117672	A	validation	0.246484	0.732585	0.992759	0.2981	CMS3	CMS3
GSM117673	A	validation	0.177943	0.958455	0.137957	0.381146	CMS2	CMS2
GSM117676	A	validation	0.245711	0.918034	0.780434	0.295953	CMS2	NOLBL
GSM117678	A	validation	0.887586	0.642105	0.14686	0.399506	CMS1	CMS1
GSM117681	A	validation	0.87071	0.450465	0.630086	0.443499	CMS1	CMS1
GSM117709	A	validation	0.837475	0.491016	0.336018	0.434691	CMS1	NOLBL
GSM117720	A	validation	0.465991	0.901563	0.66786	0.269247	CMS2	CMS2
GSM117728	A	validation	0.304624	0.856974	0.895806	0.309089	CMS3	CMS3
GSM117738	A	validation	0.521678	0.670394	0.535464	0.842214	CMS4	NOLBL
GSM117742	A	validation	0.816909	0.545769	0.910738	0.31029	CMS3	CMS3
GSM117746	A	validation	0.895628	0.473545	0.865763	0.266192	CMS1	CMS1
GSM117752	A	validation	0.242989	0.688205	0.879715	0.225196	CMS3	CMS3
GSM117760	A	validation	0.26587	0.616117	0.133952	0.654118	NONE	CMS4
GSM117775	A	validation	0.242851	0.892698	0.349344	0.324901	CMS2	CMS2
GSM137922	A	validation	0.186331	0.811847	0.972786	0.231292	CMS3	CMS3
GSM137926	A	validation	0.918688	0.513552	0.1652	0.959581	CMS4	CMS4
GSM137929	A	validation	0.194159	0.896941	0.157091	0.646879	CMS2	NOLBL
GSM137947	A	validation	0.211247	0.884148	0.380383	0.491493	CMS2	CMS2
GSM137967	A	validation	0.918305	0.573403	0.467111	0.256236	CMS1	CMS1
GSM137972	A	validation	0.859299	0.648948	0.34393	0.249743	CMS1	CMS3
GSM137993	A	validation	0.630209	0.688944	0.529222	0.712003	CMS4	NOLBL
GSM137998	A	validation	0.286566	0.633622	0.753001	0.24738	CMS3	CMS3
GSM138005	A	validation	0.462748	0.659607	0.198295	0.945355	CMS4	CMS4
GSM138007	A	validation	0.320433	1	0.168102	0.33183	CMS2	CMS2
GSM138018	A	validation	0.206173	0.834632	0.293298	0.531576	CMS2	CMS2
GSM138022	A	validation	0.221916	0.965605	0.336081	0.221142	CMS2	CMS2
GSM138032	A	validation	0.361198	1	0.156826	0.419	CMS2	CMS2
GSM138036	A	validation	0.363415	0.991788	0.486797	0.230227	CMS2	CMS2
GSM138037	A	validation	0.938566	0.672294	0.312911	0.30184	CMS1	CMS1
GSM138042	A	validation	0.369643	0.560119	0.191262	0.825251	CMS4	CMS4
GSM138044	A	validation	0.189299	0.910752	0.146854	0.557392	CMS2	CMS2
GSM138048	A	validation	0.999972	0.53318	0.28371	0.236288	CMS1	CMS1
GSM138050	A	validation	0.305574	0.607872	0.539463	0.217966	NONE	CMS3
GSM138052	A	validation	0.868261	0.521456	0.435049	0.251016	CMS1	NOLBL
GSM152573	A	validation	0.713221	0.511121	0.296501	0.319455	NONE	NOLBL
GSM152579	A	validation	0.427791	0.667164	0.176188	0.5502	NONE	CMS4
GSM152582	A	validation	0.301561	0.929506	0.122186	0.611349	CMS2	CMS4
GSM152591	A	validation	0.675082	0.48678	0.211653	0.428095	NONE	CMS1
GSM152602	A	validation	0.192099	1	0.164874	0.248571	CMS2	CMS2
GSM152610	A	validation	0.487641	0.45382	0.518801	1	CMS4	CMS4
GSM152613	A	validation	0.848968	0.417222	0.207857	0.974934	CMS4	CMS4
GSM152614	A	validation	0.207471	0.943912	0.286042	0.247692	CMS2	CMS2
GSM152632	A	validation	0.529119	0.621541	0.805359	0.422515	CMS3	CMS3
GSM152638	A	validation	0.826397	0.713413	0.164729	0.732219	CMS1	CMS4
GSM152658	A	validation	0.208358	0.979784	0.319146	0.236775	CMS2	CMS2
GSM152664	A	validation	0.26489	0.778436	0.397682	0.22562	NONE	CMS2
GSM152666	A	validation	0.291265	0.649544	0.39045	0.229207	NONE	CMS2
GSM152684	A	validation	0.360675	0.834293	0.139386	0.91482	CMS4	CMS4
GSM152692	A	validation	0.201431	0.845246	0.25222	0.417876	CMS2	CMS2
GSM152695	A	validation	0.363596	0.701261	0.924402	0.212924	CMS3	CMS3
GSM152714	A	validation	0.511702	0.754257	0.503193	0.530686	NONE	NOLBL
GSM152720	A	validation	0.980157	0.528402	0.388558	0.264032	CMS1	CMS1
GSM152725	A	validation	0.366092	0.999134	0.724138	0.263827	CMS2	CMS2
GSM152730	A	validation	0.193688	0.838174	0.228385	0.960046	CMS4	CMS4
GSM152762	A	validation	0.277133	0.675446	0.953497	0.210389	CMS3	CMS3
GSM152780	A	validation	0.366853	0.993376	0.371969	0.238037	CMS2	CMS2
GSM152790	A	validation	0.25531	0.918627	0.270658	0.589248	CMS2	CMS2
GSM152799	A	validation	0.245654	0.908604	0.24324	0.454991	CMS2	CMS2
GSM179778	A	validation	0.231924	0.587514	0.124912	0.954745	CMS4	CMS4
GSM179793	A	validation	0.367353	0.888083	0.12007	0.755742	CMS2	CMS4
GSM179795	A	validation	0.25869	0.602508	0.924527	0.296654	CMS3	CMS3
GSM179803	A	validation	0.481887	0.545211	0.173661	0.877441	CMS4	CMS4
GSM179804	A	validation	0.179336	0.912994	0.287267	0.293918	CMS2	CMS2
GSM179805	A	validation	0.945074	0.502752	0.142561	0.86458	CMS1	CMS1
GSM179816	A	validation	0.896524	0.61714	0.153843	0.421782	CMS1	CMS1
GSM179820	A	validation	0.28251	0.677252	0.781914	0.42152	CMS3	CMS3
GSM179831	A	validation	0.569279	0.64163	0.659852	0.281834	NONE	CMS3
GSM179838	A	validation	0.191647	1	0.236348	0.212282	CMS2	CMS2
GSM179839	A	validation	0.279989	0.920036	0.323475	0.219799	CMS2	CMS2
GSM179844	A	validation	0.394705	0.684644	0.151887	0.662019	NONE	NOLBL
GSM179859	A	validation	0.903883	0.604308	0.486412	0.218609	CMS1	NOLBL
GSM179860	A	validation	0.218777	0.999795	0.231649	0.211813	CMS2	CMS2
GSM179867	A	validation	0.223572	0.788317	0.25302	0.393662	NONE	CMS2
GSM179880	A	validation	0.269836	0.863517	0.135666	0.931217	CMS4	CMS4
GSM179882	A	validation	0.234405	0.837403	0.154403	0.33791	CMS2	CMS2
GSM179887	A	validation	0.172267	0.708109	0.156354	0.399212	NONE	CMS2
GSM179888	A	validation	0.895482	0.637448	0.18607	0.296048	CMS1	CMS1
GSM179889	A	validation	0.195957	0.988388	0.625973	0.235571	CMS2	CMS2
GSM179897	A	validation	0.177817	1	0.363323	0.209326	CMS2	CMS2
GSM179899	A	validation	0.214535	0.925658	0.290751	0.275072	CMS2	CMS2
GSM179908	A	validation	0.209417	0.749358	0.141178	0.779163	CMS4	CMS4
GSM179913	A	validation	0.776762	0.547153	0.138081	0.695349	CMS1	CMS4
GSM179922	A	validation	0.257433	0.77723	0.122217	0.944351	CMS4	CMS4
GSM179924	A	validation	0.27567	0.800989	0.123672	0.939792	CMS4	CMS4
GSM179925	A	validation	0.241466	0.832281	0.268051	0.241043	CMS2	CMS2
GSM179928	A	validation	0.186548	0.770539	0.122029	0.947044	CMS4	CMS4
GSM179930	A	validation	0.210562	0.801601	0.136061	0.911607	CMS4	CMS4
GSM179937	A	validation	0.344811	0.844019	0.142376	0.403249	CMS2	CMS2
GSM179948	A	validation	0.271933	0.76859	0.175899	0.422037	NONE	CMS2
GSM203625	A	validation	0.845254	0.598076	0.139751	0.868558	CMS4	CMS4
GSM203627	A	validation	0.417155	0.588345	0.85068	0.439803	CMS3	CMS3
GSM203640	A	validation	0.378762	0.977303	0.328533	0.211423	CMS2	CMS2
GSM203642	A	validation	0.186734	0.898346	0.122131	0.978594	CMS4	CMS4
GSM203645	A	validation	0.181508	0.918472	0.248683	0.219913	CMS2	CMS2
GSM203653	A	validation	0.245216	0.773772	0.154597	0.571142	NONE	CMS4
GSM203657	A	validation	0.339517	0.859968	0.220377	0.304024	CMS2	CMS2
GSM203667	A	validation	0.357876	0.680029	0.637867	0.31631	NONE	CMS2
GSM203674	A	validation	0.504951	0.650378	0.351115	0.651607	NONE	CMS4
GSM203684	A	validation	0.438056	0.577388	0.294285	0.974999	CMS4	CMS4
GSM203687	A	validation	0.53874	0.495369	0.663086	0.25188	CMS3	CMS3
GSM203688	A	validation	0.226727	0.734973	0.124206	0.495636	NONE	CMS4
GSM203691	A	validation	0.182486	0.792797	0.169309	0.364966	CMS2	CMS2
GSM203700	A	validation	0.808137	0.608928	0.150109	0.399115	CMS1	CMS1
GSM203702	A	validation	0.195198	0.809593	0.120778	1	CMS4	CMS4
GSM203728	A	validation	0.255512	0.606163	0.177479	0.984823	CMS4	CMS4
GSM203731	A	validation	0.183487	0.871001	0.564507	0.263145	CMS2	CMS2
GSM203733	A	validation	0.202112	0.999882	0.347387	0.308583	CMS2	CMS2
GSM203743	A	validation	0.268746	0.580607	0.151034	0.817685	CMS4	CMS4
GSM203755	A	validation	0.986564	0.426019	0.137285	0.696133	CMS1	CMS1
GSM203763	A	validation	0.196594	0.756303	0.123705	0.887396	CMS4	CMS4
GSM203782	A	validation	0.950472	0.467365	0.320089	0.295005	CMS1	CMS1
GSM203800	A	validation	0.387706	0.703805	0.499098	0.29058	NONE	CMS2
GSM231868	A	validation	0.421282	0.890823	0.334925	0.523455	CMS2	NOLBL
GSM231875	A	validation	0.586917	0.594725	0.409042	0.926341	CMS4	CMS4
GSM231879	A	validation	0.270627	0.897822	0.453483	0.216175	CMS2	CMS2
GSM231904	A	validation	0.173781	0.910748	0.163654	0.52283	CMS2	CMS2
GSM231905	A	validation	0.945048	0.480889	0.281259	0.830171	CMS1	CMS1
GSM231915	A	validation	0.181261	0.964141	0.190868	0.219993	CMS2	CMS2
GSM231921	A	validation	0.982105	0.554804	0.208391	0.421458	CMS1	CMS1
GSM231928	A	validation	0.87928	0.477638	0.163967	0.506409	CMS1	CMS1
GSM231939	A	validation	0.84493	0.610021	0.209283	0.904659	CMS4	CMS4
GSM231956	A	validation	0.982977	0.435605	0.353579	0.694178	CMS1	CMS1
GSM231958	A	validation	0.475096	0.895427	0.600674	0.327658	CMS2	CMS2
GSM231959	A	validation	0.255262	0.769544	0.226658	0.272199	NONE	CMS2
GSM231961	A	validation	0.56817	0.58811	0.177194	0.502373	NONE	CMS1
GSM231988	A	validation	0.952202	0.467614	0.277651	0.418831	CMS1	CMS1
GSM277680	A	validation	0.850751	0.429866	0.375666	0.775497	CMS1	CMS1
GSM277689	A	validation	0.195069	0.988595	0.490151	0.321537	CMS2	CMS2
GSM277690	A	validation	0.202189	0.864808	0.355633	0.256604	CMS2	CMS2
GSM277728	A	validation	0.896895	0.498844	0.361535	0.541213	CMS1	CMS1
GSM277731	A	validation	0.653185	0.42777	0.169086	0.593356	NONE	CMS1
GSM301656	A	validation	0.989021	0.427962	0.17986	0.683377	CMS1	CMS1
GSM325805	A	validation	0.675305	0.672873	0.456668	0.822123	CMS4	CMS4
GSM325806	A	validation	0.229742	0.720602	0.586722	0.271442	NONE	CMS2
GSM325829	A	validation	0.612595	0.424372	0.585889	0.993759	CMS4	CMS4
GSM325840	A	validation	0.879062	0.447593	0.120993	0.9939	CMS4	CMS4
GSM325841	A	validation	0.304641	0.617378	0.340429	0.453113	NONE	NOLBL
GSM353883	A	validation	0.738296	0.56283	0.166351	0.987397	CMS4	CMS4
GSM353890	A	validation	0.189593	0.906637	0.13894	0.465404	CMS2	CMS2
GSM353901	A	validation	0.550064	0.855985	0.2054	0.249427	CMS2	CMS2
GSM353939	A	validation	0.300642	0.816376	0.166056	0.897928	CMS4	CMS4
GSM38055	A	validation	0.250372	0.652755	0.127916	0.959126	CMS4	CMS4
GSM38074	A	validation	0.422135	0.745859	0.218919	0.496306	NONE	NOLBL
GSM38075	A	validation	0.227112	0.887502	0.195172	0.916022	CMS4	CMS2
GSM38077	A	validation	0.208056	0.963901	0.566668	0.45474	CMS2	CMS2
GSM38078	A	validation	0.74187	0.496237	0.164235	0.875002	CMS4	CMS4
GSM38089	A	validation	0.945417	0.686852	0.121129	0.935908	CMS1	CMS4
GSM38098	A	validation	0.651904	0.545489	0.19951	0.930006	CMS4	CMS4
GSM38105	A	validation	0.458471	0.750369	0.685116	0.37522	CMS3	NOLBL
GSM38107	A	validation	0.372787	0.605666	0.604528	0.832633	CMS4	NOLBL
GSM46841	A	validation	0.758568	0.665451	0.151025	0.939812	CMS4	CMS4
GSM46845	A	validation	0.229362	0.81926	0.129575	0.777982	CMS2	NOLBL
GSM46857	A	validation	0.839112	0.497162	0.155574	0.753163	CMS1	CMS1
GSM46861	A	validation	0.171792	0.857443	0.123208	0.978011	CMS4	CMS4
GSM46864	A	validation	0.299364	0.800121	0.923153	0.276258	CMS3	CMS3
GSM46865	A	validation	0.181726	0.909711	0.163638	0.7553	CMS2	CMS2
GSM46878	A	validation	0.572283	0.486196	0.723643	0.787229	CMS4	CMS1
GSM46887	A	validation	0.283218	0.84612	0.243452	0.832568	CMS2	CMS4
GSM46895	A	validation	0.632636	0.572715	0.4751	0.902691	CMS4	CMS4
GSM46915	A	validation	0.18982	0.91078	0.15842	0.93641	CMS4	CMS4
GSM46921	A	validation	0.830313	0.446681	0.520064	0.899226	CMS4	CMS1
GSM46924	A	validation	0.528466	0.490177	0.97694	0.222017	CMS3	CMS3
GSM46930	A	validation	0.21165	0.99306	0.198828	0.795871	CMS2	CMS2
GSM46931	A	validation	0.272812	0.985447	0.727432	0.310777	CMS2	CMS2
GSM46940	A	validation	0.27141	0.979126	0.178093	0.418089	CMS2	CMS2
GSM46956	A	validation	0.173175	0.910748	0.128377	0.777887	CMS2	CMS2
GSM53047	A	validation	1	0.467399	0.211388	0.264238	CMS1	CMS1
GSM53051	A	validation	0.92721	0.662917	0.148517	0.649789	CMS1	CMS4
GSM53055	A	validation	0.211514	0.987819	0.522804	0.233612	CMS2	CMS2
GSM53070	A	validation	0.942671	0.547106	0.475968	0.404219	CMS1	CMS1
GSM53073	A	validation	0.521995	0.845363	0.126258	0.655882	CMS2	CMS4
GSM53083	A	validation	0.81211	0.717586	0.31164	0.447395	CMS1	CMS1
GSM53106	A	validation	0.950451	0.440698	0.821679	0.313606	CMS1	CMS1
GSM53111	A	validation	0.927651	0.684742	0.432223	0.391816	CMS1	CMS1
GSM53113	A	validation	0.296791	0.777425	0.304551	0.378646	NONE	CMS2
GSM53126	A	validation	0.538408	0.513723	0.172096	0.721342	CMS4	CMS4
GSM53135	A	validation	0.26582	0.875597	0.154021	0.512729	CMS2	NOLBL
GSM53142	A	validation	0.364344	0.76951	0.144655	0.681874	NONE	CMS4
GSM53148	A	validation	0.325036	0.688032	0.715666	0.232683	CMS3	CMS3
GSM53153	A	validation	0.368177	0.72463	0.729576	0.276243	CMS3	CMS3
GSM53156	A	validation	0.182091	0.929851	0.164816	0.267371	CMS2	CMS2
GSM53169	A	validation	0.394495	0.692629	0.53111	0.219965	NONE	CMS2
GSM53178	A	validation	0.735244	0.593082	0.260569	0.572019	NONE	NOLBL
GSM76490	A	validation	0.66483	0.714611	0.164878	0.616692	NONE	CMS4
GSM76501	A	validation	0.566993	0.842008	0.73813	0.216744	CMS2	CMS2
GSM76512	A	validation	0.635281	0.494451	0.287642	0.522036	NONE	NOLBL
GSM76519	A	validation	0.183142	0.912456	0.239553	0.303088	CMS2	CMS2
GSM76520	A	validation	1	0.484956	0.152166	0.448655	CMS1	CMS1
GSM76522	A	validation	0.461659	0.790915	0.929847	0.221474	CMS3	CMS3
GSM76524	A	validation	0.188629	0.888099	0.157494	0.773023	CMS2	CMS4
GSM76526	A	validation	0.258882	0.729126	0.98464	0.208967	CMS3	CMS3
GSM76529	A	validation	0.375599	0.5354	1	0.221685	CMS3	CMS3
GSM76530	A	validation	0.988134	0.444286	0.453333	0.209622	CMS1	CMS1
GSM76531	A	validation	0.85848	0.487542	0.294555	0.912822	CMS4	CMS4
GSM76548	A	validation	0.98857	0.437077	0.148031	0.655764	CMS1	CMS1
GSM76555	A	validation	0.303693	0.697939	0.207211	0.525922	NONE	NOLBL
GSM76573	A	validation	0.219826	0.939587	0.496359	0.322143	CMS2	CMS2
GSM76583	A	validation	0.311863	0.694531	0.154944	0.345566	NONE	CMS2
GSM76598	A	validation	0.457302	0.699294	0.886625	0.359991	CMS3	CMS3
GSM76605	A	validation	0.344986	0.85646	0.348777	0.231192	CMS2	CMS2
GSM76607	A	validation	0.85637	0.566593	0.819949	0.310785	CMS1	CMS3
GSM76608	A	validation	0.97918	0.458736	0.312368	0.289121	CMS1	CMS1
GSM76610	A	validation	0.975866	0.519191	0.282755	0.330779	CMS1	CMS1
GSM76611	A	validation	0.403475	0.640356	0.128896	0.512368	NONE	CMS1
GSM76615	A	validation	0.773322	0.618294	0.160814	0.873404	CMS4	CMS4
GSM76617	A	validation	0.26043	0.721183	0.161729	0.449445	NONE	NOLBL
GSM76618	A	validation	0.293954	0.835396	0.162082	0.461575	CMS2	CMS2
GSM76629	A	validation	0.211588	0.884222	0.869035	0.221998	CMS2	CMS2
GSM76639	A	validation	0.710051	0.603877	0.225595	0.778984	CMS4	CMS4
GSM88945	A	validation	0.238706	0.836564	0.292155	0.243067	CMS2	CMS2
GSM88963	A	validation	0.182806	0.958607	0.166014	0.704068	CMS2	CMS2
GSM88968	A	validation	0.417937	0.785029	0.313261	0.456085	NONE	CMS2
GSM88994	A	validation	0.17418	0.918474	0.183325	0.642093	CMS2	CMS2
GSM88999	A	validation	0.217406	0.751204	0.272802	0.239618	NONE	CMS2
GSM89004	A	validation	0.303738	0.910748	0.382611	0.296385	CMS2	CMS2
GSM89007	A	validation	0.208941	0.910026	0.342453	0.208713	CMS2	CMS2
GSM89026	A	validation	0.184579	1	0.308731	0.523511	CMS2	CMS2
GSM89037	A	validation	0.361756	0.666867	0.162526	0.329129	NONE	CMS2
GSM89040	A	validation	0.208786	0.913011	0.138667	0.833322	CMS2	CMS4
GSM89044	A	validation	0.218857	0.910748	0.139021	0.855644	CMS2	CMS4
GSM89047	A	validation	0.193748	0.936753	0.256311	0.586374	CMS2	CMS2
GSM89049	A	validation	0.224091	0.982908	0.156373	0.552497	CMS2	CMS2
GSM89052	A	validation	0.666883	0.486378	1	0.217599	CMS3	CMS3
GSM89053	A	validation	0.702551	0.585542	0.882105	0.540663	CMS3	CMS1
GSM89061	A	validation	0.229682	0.959523	0.344771	0.328822	CMS2	CMS2
GSM89062	A	validation	0.252055	0.885793	0.174523	0.658048	CMS2	CMS2
GSM89069	A	validation	0.175381	0.963691	0.153604	0.411134	CMS2	CMS2
GSM89090	A	validation	0.28091	0.946243	0.543776	0.553272	CMS2	CMS2
GSM89098	A	validation	0.41477	0.909157	0.178543	0.500408	CMS2	CMS2
GSM89103	A	validation	0.205141	0.910748	0.157042	0.854275	CMS2	CMS4
GSM327282	A	validation	0.848171	0.732366	0.293536	0.287532	CMS1	CMS1
GSM327283	A	validation	0.233482	0.653161	0.221625	0.450534	NONE	CMS2
GSM327284	A	validation	0.182588	0.863247	0.240606	0.393493	CMS2	CMS2
GSM327285	A	validation	0.171317	0.9856	0.271158	0.38269	CMS2	CMS2
GSM327286	A	validation	0.296148	0.714264	0.769211	0.42845	CMS3	CMS3
GSM327287	A	validation	0.415255	0.701208	0.415811	0.262446	NONE	NOLBL
GSM327288	A	validation	0.842257	0.554181	0.249187	0.983842	CMS4	CMS4
GSM327289	A	validation	0.373715	0.838105	0.315108	0.892719	CMS4	NOLBL
GSM327290	A	validation	0.347996	1	0.15661	0.283392	CMS2	CMS2
GSM327291	A	validation	0.265485	0.673401	0.530185	0.903804	CMS4	CMS4
GSM327292	A	validation	0.263718	0.954792	0.162236	0.346345	CMS2	CMS2
GSM327293	A	validation	0.480969	0.606629	0.254948	0.836306	CMS4	NOLBL
GSM327294	A	validation	0.375533	0.675018	0.301503	0.431369	NONE	CMS2
GSM327295	A	validation	0.330019	0.69981	0.280062	0.442791	NONE	CMS2
GSM327296	A	validation	0.751538	0.640168	0.219591	0.28118	CMS1	CMS1
GSM327297	A	validation	0.321692	0.779916	0.120704	0.780463	CMS4	CMS4
GSM327298	A	validation	0.229705	0.503866	0.82376	0.776302	CMS3	CMS4
GSM327299	A	validation	0.434426	0.838557	0.353907	0.270397	CMS2	CMS2
GSM327300	A	validation	0.533935	0.654374	0.763432	0.460903	CMS3	CMS3
GSM327301	A	validation	0.253687	0.904454	0.149217	0.412587	CMS2	CMS2
GSM327302	A	validation	0.915487	0.434555	0.189005	0.631767	CMS1	NOLBL
GSM327303	A	validation	0.275317	0.79106	0.234957	0.603566	NONE	CMS2
GSM327304	A	validation	0.389326	0.985775	0.394705	0.368743	CMS2	CMS2
GSM327305	A	validation	0.22166	0.728346	0.401768	0.322112	NONE	CMS2
GSM327306	A	validation	0.172483	1	0.150508	0.464202	CMS2	CMS2
GSM327307	A	validation	0.309301	0.846115	0.250344	0.302414	CMS2	CMS2
GSM327308	A	validation	0.216074	0.994485	0.32737	0.308227	CMS2	CMS2
GSM327309	A	validation	0.93665	0.422091	0.872059	0.386562	CMS1	CMS1
GSM327310	A	validation	0.895351	0.472777	0.336944	0.35422	CMS1	CMS1
GSM327311	A	validation	0.998146	0.435852	0.173348	0.260477	CMS1	CMS1
GSM327312	A	validation	0.354705	0.639785	1	0.211148	CMS3	CMS3
GSM327313	A	validation	1	0.418119	0.161353	0.407918	CMS1	CMS1
GSM327314	A	validation	0.178307	0.947487	0.270524	0.421256	CMS2	CMS2
GSM327315	A	validation	0.440782	0.758138	0.331101	0.954656	CMS4	CMS4
GSM327316	A	validation	0.550729	0.933218	0.146995	0.649399	CMS2	NOLBL
GSM327317	A	validation	0.425024	0.612758	0.131691	1	CMS4	CMS4
GSM327318	A	validation	0.18977	1	0.201833	0.35131	CMS2	CMS2
GSM327319	A	validation	0.298153	0.823927	0.184912	0.248353	CMS2	CMS2
GSM327320	A	validation	0.202791	0.853614	0.153041	0.835885	CMS2	CMS2
GSM327321	A	validation	0.179608	0.978921	0.130062	0.710985	CMS2	CMS2
GSM327322	A	validation	0.857906	0.631457	0.122269	0.577597	CMS1	CMS4
GSM327323	A	validation	0.171265	1	0.258911	0.295358	CMS2	CMS2
GSM327324	A	validation	0.8513	0.646309	0.155506	0.624307	CMS1	CMS1
GSM327325	A	validation	1	0.456924	0.182887	0.34626	CMS1	CMS1
GSM327326	A	validation	0.174811	1	0.153391	0.326686	CMS2	CMS2
GSM327327	A	validation	0.823157	0.547725	0.233232	0.687474	CMS1	CMS4
GSM327328	A	validation	0.309447	0.839494	0.307607	0.955926	CMS4	CMS4
GSM327329	A	validation	0.316653	0.610265	0.278148	0.272033	NONE	CMS3
GSM327330	A	validation	0.60017	0.750366	0.321492	0.680696	NONE	NOLBL
GSM327331	A	validation	0.908211	0.460264	0.214184	0.699578	CMS1	CMS1
GSM327332	A	validation	0.279443	0.858278	0.603392	0.608909	CMS2	CMS2
GSM327333	A	validation	0.575912	0.566595	0.509295	0.990631	CMS4	CMS4
GSM327334	A	validation	0.248192	0.687368	0.81113	0.245728	CMS3	CMS3
GSM327335	A	validation	0.317486	0.59452	0.541685	0.368893	NONE	CMS3
GSM327336	A	validation	0.473497	0.642022	0.171607	0.448643	NONE	CMS2
GSM327337	A	validation	0.207275	0.910748	0.216551	0.267094	CMS2	CMS2
GSM327338	A	validation	0.176396	0.964101	0.203893	0.274308	CMS2	CMS2
GSM327340	A	validation	0.514595	0.910042	0.290611	0.322496	CMS2	CMS2
GSM327342	A	validation	0.258231	0.869785	0.378225	0.276529	CMS2	CMS2
GSM327343	A	validation	0.830787	0.659205	0.938992	0.387542	CMS3	CMS3
GSM327344	A	validation	0.342916	0.67794	0.146578	0.808444	CMS4	CMS4
GSM327345	A	validation	0.939691	0.429862	0.416736	0.744869	CMS1	CMS1
GSM327346	A	validation	0.213434	0.634373	0.94826	0.259395	CMS3	CMS3
GSM327347	A	validation	0.381608	0.676822	0.929523	0.361954	CMS3	CMS3
GSM327349	A	validation	0.340654	0.52308	0.865058	0.249455	CMS3	CMS3
GSM327350	A	validation	0.268319	0.910748	0.362859	0.254174	CMS2	CMS2
GSM327352	A	validation	1	0.495512	0.215634	0.288401	CMS1	CMS1
GSM327353	A	validation	0.895514	0.544132	0.760461	0.885637	CMS1	CMS1
GSM327354	A	validation	0.29197	0.819832	0.194898	0.43561	CMS2	CMS2
GSM335510	A	validation	0.473673	0.683665	0.22702	0.42268	NONE	CMS2
GSM335511	A	validation	0.414596	0.489511	0.953255	0.245612	CMS3	CMS3
GSM335512	A	validation	0.478211	0.593637	0.119089	0.913537	CMS4	CMS4
GSM335513	A	validation	0.176374	0.909833	0.569989	0.39279	CMS2	CMS2
GSM335514	A	validation	0.194947	0.910748	0.12533	0.864984	CMS2	CMS4
GSM335515	A	validation	0.416161	0.867851	0.136858	0.75692	CMS2	CMS4
GSM335516	A	validation	0.209844	0.877887	0.186707	0.430914	CMS2	CMS2
GSM335517	A	validation	0.199882	0.908113	0.28113	0.318748	CMS2	CMS2
GSM335518	A	validation	0.833899	0.459458	0.589056	0.577178	CMS1	CMS1
GSM335519	A	validation	0.511992	0.434944	0.259657	0.840156	CMS4	CMS4
GSM335520	A	validation	0.617637	0.665243	0.697984	0.939176	CMS4	CMS4
GSM335521	A	validation	0.272649	0.85254	0.563673	0.703347	CMS2	NOLBL
GSM335522	A	validation	0.268389	0.705266	0.164612	0.327417	NONE	CMS2
GSM335523	A	validation	0.207789	0.622078	0.955313	0.441167	CMS3	CMS3
GSM335524	A	validation	0.322376	0.889257	0.130072	0.858293	CMS2	CMS4
GSM335525	A	validation	0.489628	0.455982	0.81874	0.500819	CMS3	NOLBL
GSM335526	A	validation	0.259733	0.69649	0.259623	0.584593	NONE	CMS2
GSM335527	A	validation	0.786971	0.425887	0.565183	0.835926	CMS4	CMS4
GSM335528	A	validation	0.210749	0.647176	0.96615	0.410078	CMS3	CMS3
GSM335529	A	validation	0.302526	0.471965	0.937329	0.3813	CMS3	CMS3
GSM335530	A	validation	0.787129	0.506625	0.302541	0.40699	CMS1	CMS1
GSM335531	A	validation	0.19811	0.945802	0.252908	0.410155	CMS2	CMS2
GSM335532	A	validation	0.787702	0.416559	0.203659	0.813919	CMS4	CMS1
GSM335533	A	validation	0.288731	0.810025	0.135617	0.754721	CMS2	CMS4
GSM335534	A	validation	0.197006	0.947996	0.16478	0.48582	CMS2	CMS2
GSM335535	A	validation	0.433902	0.677365	0.303939	0.78047	CMS4	CMS4
GSM335536	A	validation	0.220433	0.910748	0.165541	0.711601	CMS2	CMS2
GSM335537	A	validation	0.213646	0.902897	0.268397	0.377045	CMS2	CMS2
GSM335538	A	validation	0.181428	0.884798	0.123962	0.986227	CMS4	CMS4
GSM335539	A	validation	0.17277	0.910748	0.144092	0.954552	CMS4	CMS4
GSM335540	A	validation	0.293199	0.912157	0.232805	0.431897	CMS2	CMS2
GSM335541	A	validation	0.756876	0.539439	0.432607	0.719529	CMS1	NOLBL
GSM335542	A	validation	0.862384	0.442454	0.295293	0.755994	CMS1	CMS1
GSM335543	A	validation	0.848274	0.454304	0.497938	0.89218	CMS4	CMS4
GSM335544	A	validation	0.866412	0.491894	0.796261	0.46851	CMS1	CMS1
GSM335545	A	validation	0.929335	0.455863	0.161281	0.942261	CMS4	CMS4
GSM335546	A	validation	0.53413	0.486123	0.549919	0.629798	NONE	NOLBL
GSM335547	A	validation	0.384658	0.889741	0.281808	0.334825	CMS2	CMS2
GSM335548	A	validation	0.366699	0.84172	0.218313	0.346605	CMS2	CMS2
GSM335549	A	validation	0.429019	0.877852	0.188601	0.224733	CMS2	CMS2
GSM335550	A	validation	0.249756	0.724233	0.905176	0.210201	CMS3	CMS3
GSM335551	A	validation	0.82451	0.485942	0.123703	0.920646	CMS4	NOLBL
GSM335554	A	validation	0.18531	0.981232	0.194166	0.38213	CMS2	CMS2
GSM335555	A	validation	0.796513	0.588004	0.300286	0.320062	CMS1	CMS1
GSM335556	A	validation	0.256797	1	0.148951	0.301887	CMS2	CMS2
GSM335557	A	validation	0.20829	1	0.165495	0.313286	CMS2	CMS2
GSM335558	A	validation	0.321333	0.980135	0.179421	0.347704	CMS2	CMS2
GSM335559	A	validation	0.920957	0.453012	0.607484	0.275084	CMS1	CMS1
GSM335560	A	validation	0.920878	0.674228	0.272888	0.27706	CMS1	CMS1
GSM335561	A	validation	0.172953	0.971904	0.336426	0.246885	CMS2	CMS2
GSM335562	A	validation	0.427909	0.755672	0.40255	0.278045	NONE	CMS1
GSM335563	A	validation	0.337527	0.585231	0.465439	0.950912	CMS4	CMS4
GSM335564	A	validation	0.243924	0.910115	0.118849	0.836213	CMS2	CMS4
GSM335565	A	validation	0.982948	0.41846	0.281601	0.514556	CMS1	CMS1
GSM335566	A	validation	0.825303	0.471728	0.46443	0.262604	CMS1	CMS1
GSM335567	A	validation	0.171766	0.861144	0.285537	0.225642	CMS2	CMS2
GSM335568	A	validation	0.170239	0.998759	0.126284	0.749938	CMS2	CMS2
GSM335569	A	validation	0.172871	1	0.16851	0.226392	CMS2	CMS2
GSM335570	A	validation	0.867219	0.525787	0.687325	0.312315	CMS1	CMS3
GSM335571	A	validation	0.212236	1	0.203236	0.228922	CMS2	CMS2
GSM335572	A	validation	0.242396	0.6472	0.987247	0.21051	CMS3	CMS3
GSM335573	A	validation	0.328752	0.887084	0.300179	0.266976	CMS2	CMS2
GSM335575	A	validation	0.219865	0.910719	0.121144	0.858051	CMS2	CMS4
GSM335576	A	validation	0.785339	0.607047	0.146201	0.67601	CMS1	CMS1
GSM335577	A	validation	0.73191	0.507545	0.160989	0.506911	NONE	CMS1
GSM335578	A	validation	0.47872	0.688985	0.144473	0.701531	CMS4	NOLBL
GSM335579	A	validation	0.313751	0.614133	1	0.263747	CMS3	CMS3
GSM335580	A	validation	0.307664	0.767038	0.153947	0.958181	CMS4	CMS4
GSM335581	A	validation	0.315556	0.615232	0.945024	0.444667	CMS3	CMS3
GSM335582	A	validation	0.27066	1	0.1652	0.388432	CMS2	CMS2
GSM335583	A	validation	0.217279	1	0.171863	0.30872	CMS2	CMS2
GSM335584	A	validation	0.216804	0.832475	0.195478	0.337261	CMS2	CMS2
GSM335585	A	validation	0.974441	0.577011	0.27961	0.247541	CMS1	CMS1
GSM335586	A	validation	0.184158	0.712084	0.857881	0.38513	CMS3	CMS3
GSM335587	A	validation	0.638278	0.863002	0.456533	0.447795	CMS2	NOLBL
GSM335588	A	validation	0.17805	0.735199	0.179227	0.814372	CMS4	CMS4
GSM335589	A	validation	0.191359	1	0.503954	0.403896	CMS2	CMS2
GSM335590	A	validation	0.450521	0.71928	0.276154	0.754503	CMS4	CMS4
GSM335591	A	validation	0.174021	0.972995	0.30028	0.390907	CMS2	CMS2
GSM335592	A	validation	0.179224	0.953869	0.154023	0.436653	CMS2	CMS2
GSM335593	A	validation	0.24245	0.728382	0.761606	0.381943	CMS3	CMS2
GSM335594	A	validation	0.171266	1	0.272505	0.30977	CMS2	CMS2
GSM335595	A	validation	0.739955	0.713736	0.26577	0.399339	NONE	CMS1
GSM335596	A	validation	0.215072	0.86672	0.276381	0.285311	CMS2	CMS2
GSM335597	A	validation	0.821467	0.491106	0.865683	0.320483	CMS3	CMS3
GSM335598	A	validation	0.170468	0.978199	0.128312	0.670857	CMS2	CMS2
GSM335599	A	validation	0.245318	0.579335	0.495594	0.239169	NONE	NOLBL
GSM335600	A	validation	0.173708	0.965508	0.152374	0.321079	CMS2	CMS2
GSM335601	A	validation	0.218607	0.910748	0.442604	0.225775	CMS2	CMS2
GSM335602	A	validation	0.219386	0.884986	0.345719	0.315558	CMS2	CMS2
GSM335603	A	validation	0.180317	0.998437	0.181675	0.395354	CMS2	CMS2
GSM335604	A	validation	0.190132	0.841696	0.15553	0.45316	CMS2	NOLBL
GSM335605	A	validation	0.173444	0.890271	0.429492	0.372318	CMS2	CMS2
GSM335606	A	validation	0.180583	0.910748	0.133291	0.85111	CMS2	CMS4
GSM335607	A	validation	0.307699	0.483375	1	0.252932	CMS3	CMS3
GSM335608	A	validation	0.831329	0.455986	0.121704	0.626526	CMS1	CMS4
GSM335609	A	validation	0.208896	0.638364	0.489842	0.235404	NONE	NOLBL
GSM335610	A	validation	0.170292	0.995023	0.145007	0.770153	CMS2	CMS2
GSM335611	A	validation	0.184224	0.881105	0.921829	0.312445	CMS3	CMS3
GSM335612	A	validation	0.182855	0.941907	0.121985	0.594289	CMS2	CMS2
GSM335613	A	validation	0.400385	0.85354	0.148314	0.495435	CMS2	CMS2
GSM335614	A	validation	0.988747	0.516606	0.150627	0.435054	CMS1	CMS1
GSM335615	A	validation	0.208623	0.999908	0.268303	0.229606	CMS2	CMS2
GSM335616	A	validation	0.171672	1	0.233987	0.2535	CMS2	CMS2
GSM335617	A	validation	0.234949	0.639721	0.148218	1	CMS4	CMS4
GSM335618	A	validation	0.430091	0.781277	0.440862	0.341022	NONE	CMS2
GSM335619	A	validation	0.959043	0.457263	0.36513	0.339391	CMS1	CMS1
GSM335620	A	validation	0.469286	0.717508	0.134111	0.633716	NONE	CMS4
GSM335622	A	validation	0.861908	0.635612	0.201051	0.697093	CMS1	CMS1
GSM335623	A	validation	0.9997	0.452926	0.170056	0.419075	CMS1	CMS1
GSM335624	A	validation	0.487534	0.593426	0.936276	0.280502	CMS3	CMS3
GSM335625	A	validation	0.536994	0.721919	0.312679	0.456615	NONE	CMS2
GSM335626	A	validation	0.30951	0.852742	0.404571	0.282874	CMS2	NOLBL
GSM335627	A	validation	0.64654	0.626948	0.530981	0.31911	NONE	CMS3
GSM335628	A	validation	0.786559	0.775664	0.252541	0.328021	CMS1	NOLBL
GSM335629	A	validation	0.888007	0.555142	0.23949	0.958351	CMS4	CMS4
GSM335630	A	validation	0.957061	0.419338	0.208659	0.340039	CMS1	CMS1
GSM335631	A	validation	0.252097	0.866972	0.265357	0.252676	CMS2	CMS2
GSM335632	A	validation	0.776679	0.514571	1	0.262582	CMS3	CMS3
GSM335633	A	validation	0.797199	0.681797	0.29467	0.794187	CMS1	CMS4
GSM335634	A	validation	0.516172	0.455077	0.441887	0.556826	NONE	CMS1
GSM335635	A	validation	0.989231	0.594249	0.278393	0.374513	CMS1	CMS1
GSM335636	A	validation	0.208121	1	0.138186	0.455751	CMS2	CMS2
GSM335637	A	validation	0.792002	0.578339	0.281087	0.983692	CMS4	CMS4
GSM335638	A	validation	0.811779	0.70686	0.380474	0.28515	CMS1	NOLBL
GSM335639	A	validation	0.528039	0.770435	0.626515	0.36969	NONE	CMS3
GSM335640	A	validation	0.949769	0.473075	0.238926	0.940754	CMS1	CMS1
GSM335641	A	validation	0.941258	0.482527	0.172271	0.418888	CMS1	CMS1
GSM335642	A	validation	0.886084	0.753129	0.354524	0.349188	CMS1	NOLBL
GSM335643	A	validation	0.999378	0.668557	0.49871	0.248543	CMS1	CMS1
GSM335644	A	validation	0.998864	0.557013	0.212574	0.313122	CMS1	CMS1
GSM335645	A	validation	1	0.484326	0.128439	0.692014	CMS1	CMS1
GSM335646	A	validation	0.594176	0.656755	0.957305	0.240131	CMS3	CMS3
GSM335648	A	validation	0.207046	0.93687	0.345509	0.348504	CMS2	CMS2
GSM335649	A	validation	0.984291	0.45398	0.289489	0.314841	CMS1	CMS1
GSM335650	A	validation	0.771319	0.783847	0.257428	0.259428	CMS1	CMS1
GSM335651	A	validation	0.18826	0.889949	0.286808	0.324095	CMS2	CMS2
GSM335652	A	validation	1	0.447548	0.192403	0.314764	CMS1	CMS1
GSM335653	A	validation	0.606741	0.705609	0.592225	0.660086	NONE	CMS1
GSM335654	A	validation	0.726116	0.478579	0.127592	0.986357	CMS4	CMS4
GSM335655	A	validation	0.763317	0.504153	0.22942	0.467332	CMS1	CMS1
GSM335656	A	validation	0.623421	0.722718	0.145257	0.443581	NONE	CMS1
GSM335657	A	validation	0.944933	0.587296	0.290912	0.264634	CMS1	CMS1
GSM335658	A	validation	0.825287	0.677965	0.155257	0.862716	CMS4	CMS4
GSM335659	A	validation	0.993712	0.610199	0.203136	0.489146	CMS1	CMS1
GSM335660	A	validation	0.745062	0.462121	0.533172	0.793343	CMS4	CMS4
GSM335661	A	validation	0.531675	0.867107	0.280205	0.292404	CMS2	CMS2
GSM335662	A	validation	0.532183	0.526377	0.317537	0.589697	NONE	CMS1
GSM335663	A	validation	0.916268	0.68572	0.299058	0.294372	CMS1	CMS1
GSM335664	A	validation	0.956533	0.45728	0.119424	0.947485	CMS1	CMS4
GSM523248	A	validation	0.785497	0.922782	0.13213	0.644315	CMS2	NOLBL
GSM523249	A	validation	0.705246	0.949177	0.136288	0.656513	CMS2	NOLBL
GSM523250	A	validation	0.659315	0.967961	0.134961	0.617641	CMS2	NOLBL
GSM523253	A	validation	0.644462	0.91587	0.128036	0.77007	CMS2	CMS4
GSM523257	A	validation	0.592682	0.926499	0.223284	0.303276	CMS2	CMS2
GSM523258	A	validation	0.602373	0.951036	0.248013	0.255429	CMS2	CMS2
GSM523262	A	validation	0.434348	0.910748	0.241364	0.245513	CMS2	CMS2
GSM523263	A	validation	0.444769	0.940752	0.266515	0.30335	CMS2	CMS2
GSM523275	A	validation	0.713051	0.947285	0.130474	0.743041	CMS2	NOLBL
GSM523278	A	validation	0.593122	0.910748	0.226059	0.276135	CMS2	CMS2
GSM523284	A	validation	0.860687	0.779863	0.118676	0.953458	CMS4	CMS4
GSM523285	A	validation	0.397066	0.855712	0.120492	0.99941	CMS4	CMS4
GSM523287	A	validation	0.289634	0.584536	0.391319	0.367352	NONE	NOLBL
GSM523288	A	validation	0.310598	0.719679	0.561977	0.378258	NONE	NOLBL
GSM523292	A	validation	0.54227	0.489093	0.396203	0.464361	NONE	CMS1
GSM523293	A	validation	0.481003	0.760553	0.182237	0.538025	NONE	CMS2
GSM523294	A	validation	0.201519	0.679231	0.431357	0.409313	NONE	NOLBL
GSM523295	A	validation	0.310669	0.493342	0.939132	0.229959	CMS3	CMS3
GSM523296	A	validation	0.488604	0.653364	0.35452	0.818528	CMS4	CMS4
GSM523298	A	validation	0.502933	0.910748	0.163571	0.431832	CMS2	CMS2
GSM523300	A	validation	0.224302	0.496761	0.868987	0.244645	CMS3	CMS3
GSM523301	A	validation	0.224872	0.510301	0.686018	0.382812	CMS3	CMS3
GSM523302	A	validation	0.473468	0.736648	0.584635	0.258173	NONE	NOLBL
GSM523303	A	validation	0.770293	0.675358	0.178233	0.942549	CMS4	CMS4
GSM523305	A	validation	0.817867	0.729198	0.160193	0.707018	CMS1	CMS4
GSM523306	A	validation	0.654971	0.93535	0.123774	0.538052	CMS2	CMS4
GSM523307	A	validation	0.474165	0.568791	0.853061	0.233316	CMS3	NOLBL
GSM523308	A	validation	0.195516	0.832399	0.676769	0.234304	CMS2	CMS2
GSM523309	A	validation	0.299476	0.890501	0.347464	0.295102	CMS2	CMS2
GSM523312	A	validation	0.838726	0.666324	0.16884	0.903838	CMS4	CMS4
GSM523313	A	validation	0.392571	0.806738	0.233806	0.284348	CMS2	CMS2
GSM523315	A	validation	0.241435	0.719081	0.300729	0.301239	NONE	CMS2
GSM523316	A	validation	0.73608	0.657927	0.195319	0.801552	CMS4	CMS4
GSM523317	A	validation	0.506848	0.895616	0.143393	0.843362	CMS2	CMS4
GSM523318	A	validation	0.997584	0.423781	0.306348	0.620682	CMS1	CMS1
GSM523319	A	validation	0.527703	0.606284	0.889562	0.313501	CMS3	CMS3
GSM523320	A	validation	0.254087	0.685989	0.476629	0.313044	NONE	NOLBL
GSM523321	A	validation	0.215135	0.677663	0.532217	0.387484	NONE	CMS3
GSM523322	A	validation	0.327447	0.678646	0.578497	0.295016	NONE	NOLBL
GSM523323	A	validation	0.507463	0.562653	0.118613	1	CMS4	CMS4
GSM523325	A	validation	0.521761	0.910748	0.129772	0.887533	CMS2	CMS4
GSM523326	A	validation	0.520445	0.864644	0.266519	0.464894	CMS2	CMS2
GSM523327	A	validation	0.51716	0.603989	0.506275	0.407291	NONE	CMS3
GSM523328	A	validation	0.206191	0.822651	0.688912	0.320062	CMS2	CMS2
GSM523329	A	validation	0.88787	0.516018	0.772014	0.239311	CMS1	CMS3
GSM523331	A	validation	0.999786	0.625262	0.299337	0.460963	CMS1	CMS1
GSM523332	A	validation	0.84202	0.602668	0.131134	0.510957	CMS1	CMS4
GSM523333	A	validation	0.530751	0.758314	0.433399	0.339417	NONE	CMS2
GSM523334	A	validation	0.336176	0.661013	0.930387	0.355507	CMS3	CMS3
GSM523335	A	validation	0.372712	0.679849	0.374283	0.375131	NONE	NOLBL
GSM523336	A	validation	0.233061	0.845466	0.624376	0.336154	CMS2	CMS2
GSM523337	A	validation	0.839872	0.861977	0.153883	0.642846	CMS2	CMS4
GSM523339	A	validation	0.473152	0.825227	0.118613	0.989797	CMS4	CMS4
GSM523340	A	validation	0.265172	0.676134	0.929774	0.306304	CMS3	CMS3
GSM523341	A	validation	0.35744	0.614741	0.74796	0.31203	CMS3	CMS3
GSM523342	A	validation	0.39983	0.550864	0.933641	0.259493	CMS3	CMS3
GSM523344	A	validation	0.399885	0.818175	0.119408	0.996766	CMS4	CMS4
GSM523345	A	validation	0.412159	0.501168	0.17923	0.428183	NONE	CMS1
GSM523346	A	validation	0.238909	0.753435	0.793898	0.342925	CMS3	NOLBL
GSM523347	A	validation	0.305477	0.737044	0.647633	0.307055	NONE	CMS2
GSM523348	A	validation	0.540346	0.835991	0.557847	0.364397	CMS2	CMS2
GSM523350	A	validation	0.461127	0.502078	0.124744	0.944659	CMS4	CMS4
GSM523351	A	validation	0.939647	0.439413	0.167693	0.526581	CMS1	CMS1
GSM523352	A	validation	0.502835	0.673385	0.790112	0.41573	CMS3	NOLBL
GSM523353	A	validation	0.51549	0.648421	0.981929	0.288331	CMS3	CMS3
GSM523354	A	validation	0.225957	0.867402	0.308846	0.37597	CMS2	CMS2
GSM523355	A	validation	0.3068	0.595913	0.518185	0.330338	NONE	CMS3
GSM523356	A	validation	0.342666	0.693464	0.897093	0.22899	CMS3	CMS3
GSM523357	A	validation	0.928272	0.733396	0.157947	0.914273	CMS1	CMS4
GSM523359	A	validation	0.78659	0.56545	0.123359	0.950527	CMS4	CMS4
GSM523361	A	validation	0.2545	0.57774	0.92421	0.337961	CMS3	CMS3
GSM523362	A	validation	0.227837	0.590763	0.963381	0.245408	CMS3	CMS3
GSM523363	A	validation	0.494236	0.673797	0.370913	0.2505	NONE	NOLBL
GSM523366	A	validation	0.598385	0.735889	0.175274	0.996669	CMS4	CMS4
GSM523367	A	validation	0.379238	0.629782	0.697459	0.270193	CMS3	CMS3
GSM523368	A	validation	0.530512	0.887213	0.148653	0.346837	CMS2	CMS2
GSM523370	A	validation	0.412178	0.772788	0.164073	0.946577	CMS4	CMS4
GSM523371	A	validation	0.45387	0.882806	0.323044	0.244115	CMS2	CMS2
GSM523372	A	validation	0.434418	0.908957	0.169588	0.327192	CMS2	CMS2
GSM523374	A	validation	0.289983	0.645957	0.184165	0.406711	NONE	NOLBL
GSM523375	A	validation	0.272676	0.808291	0.796762	0.285675	CMS2	CMS3
GSM523376	A	validation	0.267926	0.647514	0.561387	0.301015	NONE	CMS3
GSM523378	A	validation	0.416317	0.55826	0.33126	0.994528	CMS4	CMS4
GSM523379	A	validation	0.708125	0.605522	0.199733	0.337814	NONE	CMS1
GSM523380	A	validation	0.300878	1	0.19309	0.342219	CMS2	CMS2
GSM523381	A	validation	0.344832	0.542394	0.659464	0.328319	NONE	NOLBL
GSM523384	A	validation	0.316503	0.718165	0.602876	0.40378	NONE	CMS2
GSM523385	A	validation	0.494991	0.68579	0.288451	0.34844	NONE	NOLBL
GSM588828	A	validation	0.587394	0.760228	0.66063	0.267729	NONE	CMS2
GSM588829	A	validation	0.203911	0.831448	0.222649	0.218739	CMS2	CMS2
GSM588830	A	validation	0.177858	0.850672	0.281535	0.617232	CMS2	CMS2
GSM588831	A	validation	0.755796	0.46572	0.996119	0.24964	CMS3	CMS3
GSM588832	A	validation	0.505985	0.487944	0.870232	0.216379	CMS3	CMS3
GSM588833	A	validation	0.462134	0.576393	0.941313	0.26664	CMS3	CMS3
GSM588834	A	validation	0.536992	0.619809	0.470878	0.855574	CMS4	NOLBL
GSM588835	A	validation	0.333644	0.975411	0.182856	0.382533	CMS2	CMS2
GSM588836	A	validation	0.930046	0.505684	0.839886	0.677648	CMS1	NOLBL
GSM588837	A	validation	0.225768	0.914022	0.515499	0.398473	CMS2	CMS2
GSM588838	A	validation	0.345476	0.804099	0.250574	0.361903	CMS2	CMS2
GSM588839	A	validation	0.46108	0.813521	0.194541	0.262974	CMS2	CMS2
GSM588840	A	validation	0.296066	0.73615	0.41938	0.302133	NONE	CMS2
GSM588841	A	validation	0.416867	0.677014	0.390842	0.356562	NONE	NOLBL
GSM588842	A	validation	0.414607	0.991131	0.129139	0.362443	CMS2	NOLBL
GSM588843	A	validation	0.494648	0.831927	0.430901	0.272983	CMS2	CMS2
GSM588844	A	validation	0.199699	0.899942	0.175325	0.502492	CMS2	NOLBL
GSM588845	A	validation	0.208449	1	0.137541	0.338605	CMS2	CMS2
GSM588846	A	validation	0.776992	0.537934	0.133042	0.850746	CMS4	CMS4
GSM588847	A	validation	0.880441	0.620151	0.148022	0.940202	CMS4	CMS4
GSM588848	A	validation	0.875327	0.633517	0.276196	0.895582	CMS4	CMS4
GSM588849	A	validation	0.923119	0.909135	0.370523	0.445817	CMS1	CMS2
GSM588850	A	validation	0.190269	0.978468	0.197029	0.302308	CMS2	CMS2
GSM588851	A	validation	0.567975	0.4353	0.461652	0.925871	CMS4	CMS1
GSM588852	A	validation	0.737706	0.51242	0.125157	0.864702	CMS4	NOLBL
GSM588853	A	validation	0.267916	0.757722	0.383618	0.246749	NONE	CMS2
GSM588854	A	validation	0.365563	0.91643	0.131355	0.453452	CMS2	NOLBL
GSM588855	A	validation	0.504722	0.512097	0.11913	0.956114	CMS4	CMS4
GSM588856	A	validation	0.503873	0.480497	0.868956	0.825489	CMS3	NOLBL
GSM588859	A	validation	0.417708	0.954178	0.141021	0.498012	CMS2	NOLBL
GSM588862	A	validation	0.370249	0.881301	0.136656	0.528628	CMS2	CMS2
GSM929494	A	validation	0.270912	0.999687	0.347192	0.215313	CMS2	CMS2
GSM929495	A	validation	0.314526	0.696582	0.286304	0.289274	NONE	CMS2
GSM929497	A	validation	0.696336	0.567166	0.638732	0.274173	NONE	CMS3
GSM929498	A	validation	0.244915	0.978252	0.371968	0.34631	CMS2	CMS2
GSM929499	A	validation	0.525355	0.748293	0.181488	0.800054	CMS4	CMS4
GSM929500	A	validation	0.417952	0.560207	0.264539	0.494428	NONE	CMS1
GSM929502	A	validation	0.887287	0.53193	0.230606	0.309487	CMS1	CMS1
GSM929503	A	validation	0.821571	0.48097	0.119872	1	CMS4	CMS4
GSM929504	A	validation	0.19544	0.726527	0.136237	0.998712	CMS4	CMS4
GSM929505	A	validation	0.86038	0.614822	0.667317	0.584694	CMS1	NOLBL
GSM929506	A	validation	0.483581	0.896473	0.413199	0.239596	CMS2	CMS2
GSM929507	A	validation	0.231118	0.692782	0.311756	0.871764	CMS4	CMS4
GSM929508	A	validation	0.304714	0.677959	0.349552	0.991444	CMS4	CMS4
GSM929509	A	validation	0.323761	0.844937	0.541036	0.679424	CMS2	NOLBL
GSM929510	A	validation	0.986122	0.560557	0.657283	0.354123	CMS1	CMS1
GSM929511	A	validation	0.83835	0.467203	0.298776	0.606635	CMS1	CMS1
GSM929513	A	validation	0.229485	0.429461	0.314631	1	CMS4	CMS4
GSM929514	A	validation	0.348107	0.910748	0.243764	0.263174	CMS2	CMS2
GSM929515	A	validation	0.186035	0.936834	0.163757	0.244677	CMS2	CMS2
GSM929516	A	validation	0.171938	0.910776	0.280395	0.250418	CMS2	CMS2
GSM929517	A	validation	0.533439	0.509488	0.997447	0.210419	CMS3	CMS3
GSM929518	A	validation	0.922839	0.519015	0.976731	0.227482	CMS3	CMS3
GSM929519	A	validation	0.230953	0.951618	0.123601	0.40739	CMS2	CMS2
GSM929520	A	validation	0.884611	0.434061	0.237012	0.406569	CMS1	CMS1
GSM929521	A	validation	0.927358	0.711887	0.194069	0.630667	CMS1	CMS1
GSM929522	A	validation	0.450153	0.590905	0.913541	0.292816	CMS3	CMS3
GSM929523	A	validation	0.281051	0.539498	0.152958	0.493919	NONE	NOLBL
GSM929524	A	validation	0.717304	0.76023	0.344366	0.225383	NONE	CMS2
GSM929525	A	validation	0.322901	0.791477	0.484063	0.245022	NONE	CMS2
GSM929526	A	validation	0.170087	0.942134	0.237986	0.231583	CMS2	CMS2
GSM929527	A	validation	0.837855	0.463368	0.80443	0.234818	CMS1	CMS3
GSM929528	A	validation	0.298742	0.920136	0.159767	0.231789	CMS2	CMS2
GSM929529	A	validation	0.277686	0.9656	0.170541	0.25477	CMS2	CMS2
GSM929531	A	validation	0.984176	0.445488	0.720581	0.478758	CMS1	CMS1
GSM929532	A	validation	0.540205	0.72696	0.486975	0.328862	NONE	CMS2
GSM929533	A	validation	0.198341	0.865461	0.234242	0.257812	CMS2	CMS2
GSM929534	A	validation	0.425284	0.841481	0.138353	0.373469	CMS2	CMS2
GSM929535	A	validation	0.254261	0.910748	0.365999	0.324797	CMS2	CMS2
GSM929536	A	validation	0.257057	0.85077	0.357277	0.209229	CMS2	CMS2
GSM929537	A	validation	0.250994	0.910748	0.240534	0.238656	CMS2	CMS2
GSM929538	A	validation	0.216621	0.810501	0.337336	0.222927	CMS2	CMS2
GSM929539	A	validation	0.63318	0.551346	0.178781	0.974445	CMS4	CMS4
GSM929540	A	validation	0.632655	0.909453	0.176317	0.364683	CMS2	CMS2
GSM929541	A	validation	0.226019	0.889946	0.133858	0.468134	CMS2	CMS2
GSM929542	A	validation	0.549492	0.578838	0.88671	0.33953	CMS3	CMS3
GSM929543	A	validation	0.683333	0.462161	1	0.211066	CMS3	CMS3
GSM929544	A	validation	0.504683	0.732773	0.190534	0.764117	CMS4	CMS4
GSM929545	A	validation	0.322781	0.93649	0.163689	0.46886	CMS2	CMS2
GSM929546	A	validation	0.262468	0.915456	0.249642	0.235933	CMS2	CMS2
GSM929547	A	validation	0.26935	0.908466	0.378696	0.208266	CMS2	CMS2
GSM929548	A	validation	0.73429	0.57435	0.66591	0.971736	CMS4	CMS4
GSM929550	A	validation	0.30349	0.838535	0.3954	0.211889	CMS2	CMS2
GSM929551	A	validation	0.323472	0.6576	0.843812	0.281846	CMS3	CMS3
GSM929552	A	validation	0.677433	0.605094	0.119015	0.967969	CMS4	CMS4
GSM929553	A	validation	0.173615	0.902222	0.129755	0.943822	CMS4	CMS4
GSM929554	A	validation	0.693494	0.686391	0.124613	0.862776	CMS4	CMS4
GSM929555	A	validation	0.314023	0.758343	0.121974	0.805692	CMS4	CMS4
GSM929556	A	validation	0.526694	0.845973	0.234735	0.544699	CMS2	CMS2
GSM929557	A	validation	0.29159	0.918791	0.170348	0.217595	CMS2	CMS2
GSM929558	A	validation	0.348258	0.702499	0.209338	0.33615	NONE	CMS2
GSM929559	A	validation	0.971356	0.414546	0.15582	0.97329	CMS4	CMS4
GSM929560	A	validation	0.807629	0.435396	0.855218	0.221083	CMS3	CMS3
GSM929561	A	validation	0.337812	0.89686	0.212469	0.32721	CMS2	CMS2
GSM929562	A	validation	0.715235	0.532432	0.135771	0.990743	CMS4	CMS4
GSM929563	A	validation	0.827837	0.533996	0.989234	0.212095	CMS3	CMS3
GSM929564	A	validation	0.255937	0.499558	0.999168	0.281525	CMS3	CMS3
GSM929565	A	validation	0.202432	0.982795	0.119135	0.459012	CMS2	NOLBL
GSM929566	A	validation	0.202477	0.941095	0.151911	0.355309	CMS2	CMS2
GSM929567	A	validation	0.292284	0.890346	0.221734	0.212637	CMS2	CMS2
GSM929570	A	validation	0.22251	0.910759	0.230635	0.211457	CMS2	CMS2
GSM929571	A	validation	0.438995	0.629254	0.771558	0.285372	CMS3	CMS3
GSM929573	A	validation	0.910451	0.514583	0.411828	0.786908	CMS1	CMS4
GSM929574	A	validation	0.810842	0.657722	0.579952	0.4445	CMS1	CMS3
GSM929576	A	validation	0.761854	0.489572	0.74013	0.31484	CMS1	CMS3
GSM929577	A	validation	0.530411	0.521182	0.736559	0.426782	CMS3	CMS3
GSM929578	A	validation	0.905303	0.420949	0.621194	0.991992	CMS4	CMS4
GSM929579	A	validation	0.249641	0.991372	0.27999	0.235846	CMS2	CMS2
GSM929580	A	validation	0.89414	0.504515	1	0.267945	CMS3	CMS3
GSM929581	A	validation	0.275076	0.929017	0.174048	0.315061	CMS2	CMS2
GSM929582	A	validation	0.501569	0.702459	0.126623	0.968341	CMS4	CMS4
GSM929583	A	validation	0.261432	0.902652	0.232328	0.28268	CMS2	CMS2
GSM929584	A	validation	0.24959	0.998737	0.405358	0.29956	CMS2	CMS2
GSM929585	A	validation	0.300667	0.858405	0.139552	0.709778	CMS2	NOLBL
GSM929586	A	validation	0.212714	0.998199	0.220559	0.270532	CMS2	CMS2
GSM929587	A	validation	0.494979	0.910748	0.151559	0.385416	CMS2	CMS2
GSM929588	A	validation	0.271572	0.708818	0.158397	0.693432	CMS4	CMS4
GSM929589	A	validation	0.828292	0.434349	0.975698	0.307843	CMS3	CMS3
GSM929590	A	validation	0.703227	0.723466	0.126906	0.914462	CMS4	CMS4
GSM929591	A	validation	0.483267	0.558626	0.123699	0.721657	CMS4	CMS4
GSM929592	A	validation	0.905883	0.415556	0.12315	0.919612	CMS4	CMS4
GSM929593	A	validation	0.727904	0.489336	0.32144	0.724097	CMS4	CMS4
GSM929594	A	validation	0.273405	0.760828	0.125015	0.986832	CMS4	CMS4
GSM929595	A	validation	0.247025	0.910748	0.179916	0.361004	CMS2	CMS2
GSM929596	A	validation	0.253586	0.963917	0.155776	0.450478	CMS2	CMS2
GSM929597	A	validation	0.262837	0.62528	0.698598	0.249318	CMS3	CMS3
GSM929598	A	validation	0.627854	0.84685	0.349407	0.354736	CMS2	CMS2
GSM929599	A	validation	0.250149	0.870048	0.182411	0.489155	CMS2	CMS2
GSM929600	A	validation	0.275284	0.768862	0.12594	0.938662	CMS4	CMS4
GSM929601	A	validation	0.513601	0.742388	0.246882	0.464139	NONE	NOLBL
GSM929602	A	validation	0.415227	0.872221	0.27024	0.236588	CMS2	CMS2
GSM929603	A	validation	0.222054	0.910609	0.138602	0.699565	CMS2	CMS4
GSM929604	A	validation	0.638618	0.582075	0.194698	0.461948	NONE	CMS1
GSM929605	A	validation	0.508587	0.470003	0.733388	0.362951	CMS3	CMS3
GSM929606	A	validation	0.490028	0.782051	0.125911	0.965087	CMS4	CMS4
GSM929607	A	validation	0.574225	0.893027	0.165909	0.398683	CMS2	NOLBL
GSM929608	A	validation	0.171984	0.894522	0.160451	0.613175	CMS2	CMS2
GSM929609	A	validation	0.682999	0.639808	0.132608	0.960076	CMS4	CMS4
GSM929610	A	validation	0.171117	0.99935	0.211484	0.419041	CMS2	CMS2
GSM929611	A	validation	0.198845	0.910748	0.179169	0.88751	CMS2	CMS4
GSM929612	A	validation	0.269003	0.951178	0.24929	0.42467	CMS2	CMS2
GSM929613	A	validation	0.385547	0.955613	0.375276	0.213912	CMS2	CMS2
GSM929614	A	validation	1	0.429239	0.18922	0.945489	CMS1	CMS4
GSM929615	A	validation	0.342637	0.999383	0.195849	0.225758	CMS2	CMS2
GSM929616	A	validation	0.317212	0.799325	0.15658	0.946057	CMS4	CMS4
GSM929617	A	validation	1	0.459959	0.710688	0.357567	CMS1	CMS1
GSM929618	A	validation	0.277143	0.523317	0.438698	0.241176	NONE	NOLBL
GSM929619	A	validation	0.275601	0.859441	0.213131	0.886861	CMS4	CMS4
GSM929620	A	validation	0.26532	0.639573	0.122133	0.994824	CMS4	CMS4
GSM929621	A	validation	0.325869	0.849053	0.133021	0.898395	CMS4	CMS4
GSM929622	A	validation	0.79804	0.639946	0.574128	0.955818	CMS4	CMS4
GSM929623	A	validation	0.269221	0.81586	0.417976	0.355452	CMS2	NOLBL
GSM437093	A	training	0.245137	0.863108	0.192596	0.347508	CMS2	CMS2
GSM437094	A	training	0.3499	0.652915	1	0.236999	CMS3	CMS3
GSM437095	A	training	0.25105	0.917699	0.264254	0.209047	CMS2	CMS2
GSM437096	A	training	0.510546	0.575159	1	0.279563	CMS3	CMS3
GSM437097	A	training	0.691266	0.685138	0.427568	0.361514	NONE	NOLBL
GSM437098	A	training	0.338072	0.808996	0.142439	0.42703	CMS2	NOLBL
GSM437099	A	training	0.52207	0.465146	1	0.207257	CMS3	CMS3
GSM437100	A	training	0.231521	0.910748	0.250242	0.431705	CMS2	CMS2
GSM437101	A	training	0.217363	0.890371	0.280085	0.209502	CMS2	CMS2
GSM437102	A	training	0.257426	0.570754	0.141808	0.966805	CMS4	CMS4
GSM437103	A	training	0.348891	0.937067	0.162912	0.432572	CMS2	CMS2
GSM437104	A	training	0.885061	0.43142	0.7435	0.210277	CMS1	CMS3
GSM437105	A	training	0.89022	0.502452	0.662838	0.246928	CMS1	CMS3
GSM437106	A	training	0.443839	0.85343	0.240565	0.3051	CMS2	CMS2
GSM437107	A	training	0.206983	0.905296	0.725082	0.219995	CMS2	CMS3
GSM437108	A	training	0.674484	0.462422	0.97252	0.217889	CMS3	CMS3
GSM437109	A	training	0.575782	0.600306	0.142038	0.472883	NONE	NOLBL
GSM437110	A	training	0.318272	0.648822	0.920514	0.320551	CMS3	CMS3
GSM437111	A	training	0.747339	0.840663	0.13563	0.816776	CMS2	CMS4
GSM437112	A	training	0.291141	0.910368	0.23122	0.248124	CMS2	CMS2
GSM437113	A	training	0.183418	0.960031	0.212388	0.588549	CMS2	CMS2
GSM437114	A	training	0.371341	0.843898	0.190781	0.277588	CMS2	CMS2
GSM437115	A	training	0.230405	0.872126	0.369264	0.295587	CMS2	CMS2
GSM437116	A	training	0.213573	0.981921	0.182138	0.643478	CMS2	NOLBL
GSM437117	A	training	0.200182	0.910748	0.120914	0.640048	CMS2	CMS2
GSM437118	A	training	1	0.53713	0.192298	0.272267	CMS1	CMS1
GSM437120	A	training	0.27746	0.667013	0.513034	0.794969	CMS4	CMS2
GSM437121	A	training	0.497422	0.730226	0.279695	0.422847	NONE	NOLBL
GSM437122	A	training	0.179107	0.913895	0.173411	0.621273	CMS2	CMS2
GSM437123	A	training	0.264803	0.908247	0.368524	0.499282	CMS2	CMS2
GSM437124	A	training	0.3131	0.630192	0.120561	0.506978	NONE	CMS4
GSM437125	A	training	0.936336	0.423107	0.176391	0.928116	CMS1	CMS1
GSM437126	A	training	1	0.480527	0.362051	0.215889	CMS1	CMS1
GSM437127	A	training	0.473063	0.489113	0.235513	0.484058	NONE	NOLBL
GSM437128	A	training	0.282954	0.63391	0.94012	0.295553	CMS3	CMS3
GSM437129	A	training	0.403611	0.84966	0.452293	0.227817	CMS2	CMS2
GSM437130	A	training	0.507764	0.498384	0.131911	0.866437	CMS4	CMS1
GSM437131	A	training	0.30482	0.792328	0.50021	0.353358	NONE	CMS2
GSM437132	A	training	0.186062	1	0.173187	0.281276	CMS2	CMS2
GSM437133	A	training	1	0.418505	0.128973	0.556008	CMS1	CMS1
GSM437134	A	training	0.64551	0.650434	0.197621	0.571897	NONE	CMS4
GSM437135	A	training	0.428931	0.416747	0.129413	1	CMS4	CMS4
GSM437136	A	training	0.181255	1	0.152062	0.590136	CMS2	CMS2
GSM437137	A	training	0.234049	0.915963	0.146874	0.383542	CMS2	CMS2
GSM437138	A	training	0.753267	0.421291	0.963307	0.51511	CMS3	CMS1
GSM437139	A	training	0.186101	0.991113	0.145068	0.57559	CMS2	CMS2
GSM437140	A	training	0.494401	0.910748	0.389377	0.210543	CMS2	CMS2
GSM437141	A	training	0.457391	0.880209	0.284847	0.347234	CMS2	CMS2
GSM437142	A	training	0.814408	0.703585	0.257432	0.295099	CMS1	NOLBL
GSM437143	A	training	0.959868	0.513647	0.480682	0.234542	CMS1	CMS1
GSM437144	A	training	0.178093	0.894958	0.258254	0.963929	CMS4	CMS4
GSM437145	A	training	1	0.413988	0.135667	0.736751	CMS1	CMS1
GSM437146	A	training	0.457773	0.633159	0.898824	0.226244	CMS3	CMS3
GSM437147	A	training	0.999673	0.523725	0.244114	0.25657	CMS1	CMS1
GSM437148	A	training	0.921682	0.680729	0.320813	0.234875	CMS1	CMS1
GSM437149	A	training	0.896184	0.426231	0.341197	0.698327	CMS1	CMS1
GSM437151	A	training	0.184665	1	0.186804	0.2643	CMS2	CMS2
GSM437152	A	training	0.507687	0.790182	0.135331	0.702268	CMS4	CMS4
GSM437154	A	training	0.288767	0.785258	0.367561	0.59653	NONE	NOLBL
GSM437155	A	training	0.873683	0.516353	0.133231	0.929937	CMS4	CMS4
GSM437156	A	training	1	0.437886	0.197776	0.318353	CMS1	CMS1
GSM437157	A	training	0.515413	0.550916	0.165143	0.984318	CMS4	CMS4
GSM437158	A	training	0.17881	0.563486	1	0.264505	CMS3	CMS3
GSM437159	A	training	0.196665	0.858815	0.167866	0.697739	CMS2	CMS2
GSM437161	A	training	0.206433	0.819234	0.122847	0.934589	CMS4	CMS4
GSM437162	A	training	0.186022	0.910748	0.443085	0.637612	CMS2	CMS2
GSM437163	A	training	0.286768	0.805206	0.253673	0.899266	CMS4	CMS4
GSM437164	A	training	0.2055	0.855218	0.21973	0.359096	CMS2	CMS2
GSM437165	A	training	0.226979	0.879266	0.313161	0.213002	CMS2	CMS2
GSM437166	A	training	0.398509	0.572987	0.434599	0.766998	CMS4	CMS4
GSM437167	A	training	0.946643	0.447358	0.801144	0.319167	CMS1	CMS1
GSM437168	A	training	0.244534	0.968782	0.41108	0.223082	CMS2	CMS2
GSM437169	A	training	0.172555	1	0.200357	0.365644	CMS2	CMS2
GSM437170	A	training	0.191751	0.906511	0.209598	0.728797	CMS2	CMS2
GSM437171	A	training	0.991553	0.440428	0.480342	0.911591	CMS1	CMS1
GSM437172	A	training	0.186058	0.874671	0.280134	0.427313	CMS2	CMS2
GSM437173	A	training	0.220252	0.736793	0.132093	0.947253	CMS4	CMS4
GSM437174	A	training	0.98	0.519337	0.176813	0.950981	CMS1	CMS1
GSM437175	A	training	0.611918	0.692858	0.120295	0.968821	CMS4	CMS4
GSM437176	A	training	0.857213	0.53937	0.961119	0.268735	CMS3	CMS1
GSM437177	A	training	0.25933	0.950233	0.169094	0.34175	CMS2	CMS2
GSM437178	A	training	0.874348	0.440574	0.360192	0.842185	CMS1	CMS1
GSM437179	A	training	0.185589	0.99901	0.166768	0.283693	CMS2	CMS2
GSM437180	A	training	0.381146	0.48736	0.854263	0.598329	CMS3	NOLBL
GSM437181	A	training	0.289133	0.464994	0.208108	0.961601	CMS4	CMS4
GSM437182	A	training	0.279803	0.971595	0.129254	0.725715	CMS2	CMS4
GSM437183	A	training	0.193182	0.975562	0.158649	0.302972	CMS2	CMS2
GSM437184	A	training	0.997223	0.415143	0.175304	0.32044	CMS1	CMS1
GSM437185	A	training	0.181376	0.931659	0.265659	0.226377	CMS2	CMS2
GSM437186	A	training	0.175594	0.867886	0.960202	0.319066	CMS3	CMS3
GSM437187	A	training	0.2991	0.735516	0.401856	0.42917	NONE	NOLBL
GSM437188	A	training	0.239942	0.910748	0.142438	0.663333	CMS2	CMS2
GSM437189	A	training	0.300025	0.910748	0.139944	0.934506	CMS4	CMS4
GSM437190	A	training	0.296495	0.72849	0.132673	0.972196	CMS4	CMS4
GSM437191	A	training	0.191146	0.964436	0.159839	0.48528	CMS2	CMS2
GSM437192	A	training	0.173113	0.916774	0.167019	0.880591	CMS2	CMS2
GSM437193	A	training	0.473065	0.591308	0.391282	0.266843	NONE	CMS3
GSM437194	A	training	0.248485	0.830856	0.626611	0.255808	CMS2	CMS2
GSM437195	A	training	0.222398	0.725245	0.14153	0.500055	NONE	NOLBL
GSM437196	A	training	0.847929	0.453016	0.202013	0.409246	CMS1	CMS1
GSM437197	A	training	0.991474	0.427354	0.22985	0.692678	CMS1	CMS1
GSM437198	A	training	0.21515	0.925254	0.119582	0.9601	CMS4	CMS4
GSM437199	A	training	0.494982	0.477341	0.129015	1	CMS4	CMS4
GSM437200	A	training	0.913774	0.478787	0.126035	0.933649	CMS4	CMS4
GSM437202	A	training	0.915098	0.502385	0.147494	0.729129	CMS1	CMS1
GSM437203	A	training	0.989788	0.569263	0.208926	0.731284	CMS1	CMS1
GSM437205	A	training	0.230418	0.886355	0.235045	0.707747	CMS2	CMS4
GSM437206	A	training	0.174972	1	0.129633	0.46761	CMS2	CMS2
GSM437207	A	training	0.182876	0.933034	0.138175	0.46957	CMS2	NOLBL
GSM437208	A	training	0.181816	0.888373	0.199406	0.402964	CMS2	CMS2
GSM437209	A	training	1	0.416604	0.129953	0.644428	CMS1	CMS1
GSM437210	A	training	0.923991	0.421434	0.243157	0.763954	CMS1	CMS1
GSM437211	A	training	0.868945	0.555463	0.316615	0.612277	CMS1	CMS1
GSM437212	A	training	1	0.430338	0.196774	0.264454	CMS1	CMS1
GSM437213	A	training	0.238276	0.836298	0.340616	0.238014	CMS2	CMS2
GSM437214	A	training	0.255492	0.890303	0.176488	0.860567	CMS2	CMS2
GSM437215	A	training	0.324949	0.88172	0.302963	0.524585	CMS2	NOLBL
GSM437216	A	training	0.200552	0.909064	0.842974	0.22533	CMS2	CMS2
GSM437217	A	training	0.209535	0.85772	0.235962	0.239849	CMS2	CMS2
GSM437218	A	training	0.743299	0.599405	0.631928	0.432276	NONE	NOLBL
GSM437219	A	training	0.276483	0.844339	0.314097	0.221274	CMS2	CMS2
GSM437220	A	training	0.896393	0.653891	0.45431	0.300456	CMS1	CMS1
GSM437221	A	training	0.201145	1	0.171019	0.383548	CMS2	CMS2
GSM437222	A	training	0.708331	0.709512	0.171153	0.98981	CMS4	CMS4
GSM437224	A	training	0.456531	0.62	0.144998	0.67207	NONE	CMS1
GSM437225	A	training	0.990803	0.464479	0.154519	0.817186	CMS1	CMS1
GSM437227	A	training	0.241814	0.89058	0.239911	0.638858	CMS2	NOLBL
GSM437228	A	training	0.253942	0.889399	0.230084	0.376689	CMS2	CMS2
GSM437229	A	training	0.761974	0.807786	0.285097	0.49268	CMS2	CMS4
GSM437230	A	training	0.188329	0.834668	0.65335	0.248976	CMS2	CMS2
GSM437231	A	training	0.246927	0.891667	0.149384	0.672892	CMS2	CMS2
GSM437232	A	training	0.309922	0.738349	0.863181	0.253446	CMS3	CMS3
GSM437233	A	training	0.210759	0.506795	0.261767	0.907901	CMS4	CMS4
GSM437234	A	training	0.308933	0.603774	0.161928	0.990651	CMS4	CMS4
GSM437235	A	training	0.244551	0.682149	0.296081	0.973851	CMS4	CMS4
GSM437236	A	training	0.603614	0.667684	0.250856	0.291303	NONE	NOLBL
GSM437237	A	training	0.189189	0.999126	0.290887	0.314997	CMS2	CMS2
GSM437238	A	training	0.398508	0.729055	0.332339	0.351939	NONE	NOLBL
GSM437239	A	training	0.230981	0.791689	0.124232	0.726047	CMS4	CMS4
GSM437240	A	training	0.279358	0.896207	0.577739	0.324216	CMS2	CMS2
GSM437241	A	training	0.241909	0.852778	0.163108	0.807693	CMS2	CMS2
GSM437242	A	training	0.23781	0.537562	0.936712	0.525203	CMS3	NOLBL
GSM437243	A	training	0.41742	0.704371	0.123214	0.884141	CMS4	CMS4
GSM437244	A	training	0.191056	0.95108	0.161826	0.34524	CMS2	CMS2
GSM437245	A	training	0.233387	0.680021	0.128586	0.578506	NONE	CMS4
GSM437246	A	training	0.179698	0.888699	0.282088	0.263829	CMS2	CMS2
GSM437247	A	training	0.203321	0.989968	0.124825	0.739189	CMS2	CMS2
GSM437248	A	training	0.312744	0.842123	0.293212	0.228831	CMS2	CMS2
GSM437249	A	training	0.319958	0.909947	0.150847	0.267434	CMS2	CMS2
GSM437250	A	training	0.61813	0.476232	0.82421	0.933452	CMS4	CMS4
GSM437252	A	training	0.25653	0.826288	0.468444	0.335953	CMS2	CMS2
GSM437253	A	training	0.86877	0.542778	0.409349	0.252053	CMS1	CMS3
GSM437254	A	training	0.739748	0.815941	0.142017	0.639463	CMS2	NOLBL
GSM437255	A	training	0.288338	0.603103	0.935956	0.266311	CMS3	CMS3
GSM437256	A	training	0.66324	0.661633	0.652764	0.252213	NONE	NOLBL
GSM437258	A	training	0.666495	0.555133	0.415405	0.273136	NONE	CMS3
GSM437259	A	training	0.551425	0.794665	0.271101	0.441549	CMS2	CMS2
GSM437260	A	training	0.410782	0.607178	0.367213	0.384792	NONE	NOLBL
GSM437261	A	training	0.182437	0.895648	0.258853	0.274775	CMS2	CMS2
GSM437262	A	training	0.2196	0.974941	0.125733	0.919863	CMS2	CMS4
GSM437263	A	training	0.305588	0.632497	0.138582	0.855294	CMS4	CMS4
GSM437264	A	training	0.191113	0.91369	0.17629	0.330544	CMS2	CMS2
GSM437265	A	training	0.20407	0.806535	0.147423	0.956503	CMS4	CMS4
GSM437266	A	training	0.526629	0.572382	0.985224	0.453954	CMS3	CMS3
GSM437267	A	training	0.945055	0.543714	0.923629	0.460361	CMS1	CMS1
GSM437268	A	training	0.236212	0.910748	0.436309	0.223398	CMS2	CMS2
GSM437269	A	training	0.20579	1	0.303487	0.224069	CMS2	CMS2
GSM358342	A	validation	0.570404	0.705933	0.120774	0.999923	CMS4	CMS4
GSM358343	A	validation	0.386316	0.910748	0.154701	0.586494	CMS2	CMS2
GSM358344	A	validation	0.195999	0.953946	0.16164	0.668861	CMS2	CMS2
GSM358345	A	validation	0.223802	0.952247	0.149645	0.743804	CMS2	NOLBL
GSM358354	A	validation	0.820803	0.46299	0.917535	0.264759	CMS3	CMS3
GSM358355	A	validation	0.752803	0.509015	0.398905	0.358105	CMS1	CMS3
GSM358357	A	validation	0.199064	0.521426	1	0.283093	CMS3	CMS3
GSM358359	A	validation	0.83864	0.668736	0.120664	0.988336	CMS4	CMS4
GSM358362	A	validation	0.947602	0.432852	0.670536	0.230295	CMS1	CMS3
GSM358363	A	validation	0.224319	0.967473	0.178657	0.364525	CMS2	CMS2
GSM358364	A	validation	0.311914	0.559033	0.151084	0.970469	CMS4	CMS4
GSM358369	A	validation	0.350514	0.626987	0.856012	0.253454	CMS3	CMS3
GSM358370	A	validation	0.357281	0.710871	0.449116	0.226227	NONE	NOLBL
GSM358371	A	validation	0.213152	0.996652	0.454226	0.239453	CMS2	CMS2
GSM358372	A	validation	0.18812	1	0.276672	0.259956	CMS2	CMS2
GSM358373	A	validation	0.29085	0.830607	0.21606	0.21624	CMS2	CMS2
GSM358374	A	validation	0.226654	0.510383	0.871943	0.600141	CMS3	CMS3
GSM358375	A	validation	0.301966	0.85083	0.313469	0.232274	CMS2	CMS2
GSM358376	A	validation	0.935547	0.433157	0.572777	0.220522	CMS1	CMS1
GSM358377	A	validation	0.979228	0.418273	0.903713	0.211251	CMS1	CMS1
GSM358378	A	validation	0.196149	0.968805	0.412483	0.210316	CMS2	CMS2
GSM358379	A	validation	0.375185	0.909433	0.302658	0.371631	CMS2	CMS2
GSM358380	A	validation	0.246893	0.970644	0.244262	0.316948	CMS2	CMS2
GSM358381	A	validation	0.733243	0.607068	0.910666	0.311034	CMS3	CMS3
GSM358382	A	validation	0.22619	0.69911	0.15063	0.56794	NONE	CMS2
GSM358383	A	validation	0.525186	0.806505	0.169674	0.718551	CMS2	NOLBL
GSM358384	A	validation	0.261909	0.604455	0.205057	0.731763	CMS4	CMS4
GSM358386	A	validation	0.174058	0.791682	0.138678	0.951853	CMS4	CMS4
GSM358387	A	validation	0.531074	0.583928	0.199505	0.427286	NONE	NOLBL
GSM358389	A	validation	0.515564	0.839501	0.167004	0.789039	CMS2	CMS4
GSM358390	A	validation	0.216619	0.89992	0.167855	0.810178	CMS2	CMS2
GSM358394	A	validation	0.349112	0.625627	0.118772	0.661363	NONE	CMS4
GSM358395	A	validation	1	0.41493	0.125359	0.807916	CMS1	CMS1
GSM358399	A	validation	0.857262	0.681937	0.214398	0.358578	CMS1	CMS1
GSM358402	A	validation	0.200672	1	0.147347	0.364102	CMS2	CMS2
GSM358403	A	validation	0.199778	0.900066	0.296613	0.687379	CMS2	CMS2
GSM358406	A	validation	0.550041	0.712702	0.200419	0.511065	NONE	NOLBL
GSM358407	A	validation	0.227157	0.843802	0.160388	0.420253	CMS2	CMS2
GSM358409	A	validation	0.388011	0.787164	0.219738	0.929502	CMS4	CMS4
GSM358413	A	validation	0.220171	0.805785	0.120431	0.944642	CMS4	CMS4
GSM358416	A	validation	0.182376	0.864638	0.213302	0.968033	CMS4	CMS4
GSM358421	A	validation	0.382183	0.766449	0.243552	0.639632	NONE	NOLBL
GSM358422	A	validation	0.939356	0.658454	0.232166	0.296162	CMS1	CMS1
GSM358426	A	validation	0.649161	0.748893	0.156064	0.413571	NONE	NOLBL
GSM358439	A	validation	0.189965	0.910748	0.149211	0.713906	CMS2	CMS2
GSM358440	A	validation	0.333933	0.653733	0.38539	0.822779	CMS4	NOLBL
GSM358442	A	validation	0.882722	0.553647	0.837387	0.581524	CMS1	CMS1
GSM358443	A	validation	0.737986	0.821298	0.330929	0.2178	CMS2	CMS2
GSM358444	A	validation	0.303297	0.869895	0.744499	0.374705	CMS2	CMS2
GSM358445	A	validation	0.24905	0.692051	0.859758	0.216749	CMS3	CMS3
GSM358446	A	validation	0.287065	0.681815	0.166067	0.541302	NONE	NOLBL
GSM358447	A	validation	0.935013	0.425916	0.579723	0.529558	CMS1	CMS1
GSM358448	A	validation	0.194758	0.968784	0.352007	0.215104	CMS2	CMS2
GSM358449	A	validation	0.346372	1	0.196119	0.234112	CMS2	CMS2
GSM358450	A	validation	0.256445	0.681608	0.663303	0.650101	CMS3	NOLBL
GSM358451	A	validation	0.74246	0.638709	0.283923	0.230275	NONE	CMS3
GSM358452	A	validation	0.542841	0.652857	0.85628	0.340007	CMS3	CMS3
GSM358453	A	validation	0.937158	0.418362	0.929459	0.28288	CMS1	NOLBL
GSM358455	A	validation	0.357177	0.637417	1	0.208483	CMS3	CMS3
GSM358456	A	validation	0.204787	0.858235	0.166392	0.668686	CMS2	CMS2
GSM358457	A	validation	0.857578	0.65602	0.168567	0.479337	CMS1	CMS1
GSM358458	A	validation	0.891503	0.458422	0.26589	0.454097	CMS1	CMS1
GSM358460	A	validation	0.178881	0.992923	0.307321	0.230408	CMS2	CMS2
GSM358461	A	validation	0.265146	0.983718	0.139964	0.399549	CMS2	CMS2
GSM358463	A	validation	0.915201	0.652459	0.24934	0.315101	CMS1	CMS1
GSM358464	A	validation	0.378403	0.686447	0.982764	0.267163	CMS3	CMS3
GSM358465	A	validation	0.627527	0.768348	0.436356	0.447789	NONE	CMS2
GSM358466	A	validation	0.402519	0.823921	0.196882	0.283944	CMS2	CMS2
GSM358467	A	validation	0.777928	0.514089	0.155692	0.551241	CMS1	CMS4
GSM358468	A	validation	0.295711	0.877807	0.334167	0.850494	CMS2	NOLBL
GSM358469	A	validation	0.472235	0.441136	1	0.359757	CMS3	CMS3
GSM358470	A	validation	0.344898	0.465172	0.918647	0.664193	CMS3	NOLBL
GSM358471	A	validation	0.236555	0.910748	0.148795	0.39972	CMS2	CMS2
GSM358472	A	validation	0.545941	0.866631	0.127844	0.944041	CMS4	CMS4
GSM358473	A	validation	0.564956	0.65574	0.831069	0.223965	CMS3	CMS3
GSM358474	A	validation	0.20832	0.825066	0.249747	0.395745	CMS2	CMS2
GSM358475	A	validation	0.212975	0.910748	0.147859	0.968298	CMS4	CMS4
GSM358476	A	validation	0.301573	0.8583	0.333567	0.803581	CMS2	CMS2
GSM358477	A	validation	0.918437	0.421974	0.62888	0.56702	CMS1	CMS1
GSM358480	A	validation	0.996671	0.470311	0.269602	0.338701	CMS1	CMS1
GSM358486	A	validation	0.345245	0.486601	0.809204	0.394433	CMS3	CMS3
GSM358490	A	validation	0.206225	0.942589	0.141225	0.386368	CMS2	CMS2
GSM358492	A	validation	0.921534	0.731583	0.212088	0.874293	CMS1	CMS4
GSM358502	A	validation	1	0.43861	0.154486	0.348285	CMS1	CMS1
GSM358504	A	validation	0.405749	0.69167	0.288939	0.528988	NONE	NOLBL
GSM358512	A	validation	0.941505	0.640888	0.304903	0.389976	CMS1	CMS1
GSM358513	A	validation	0.282524	0.874921	0.192161	0.799448	CMS2	CMS4
GSM358514	A	validation	0.957221	0.473823	0.123252	0.941377	CMS1	CMS4
GSM358526	A	validation	0.174641	0.909986	0.161321	0.924016	CMS4	CMS4
GSM358527	A	validation	0.950469	0.493225	0.139659	0.823807	CMS1	CMS1
GSM358530	A	validation	0.559178	0.716918	0.120866	0.783749	CMS4	CMS4
GSM358532	A	validation	0.58766	0.728633	0.121488	0.99467	CMS4	CMS4
GSM358533	A	validation	0.207185	0.913875	0.150221	0.627156	CMS2	CMS2
GSM358535	A	validation	0.323823	0.71168	0.127898	0.976555	CMS4	CMS4
GSM358540	A	validation	0.260146	0.910748	0.397735	0.219271	CMS2	CMS2
GSM358542	A	validation	0.256904	0.825503	0.224066	0.318156	CMS2	CMS2
GSM358543	A	validation	0.184698	0.636734	0.983366	0.220688	CMS3	CMS3
GSM358544	A	validation	0.170951	0.983673	0.314548	0.26853	CMS2	CMS2
GSM358545	A	validation	0.318246	0.7282	0.85858	0.313424	CMS3	CMS3
GSM358546	A	validation	0.804284	0.581099	0.305726	0.913077	CMS4	NOLBL
GSM358547	A	validation	0.216487	0.907606	0.174628	0.315278	CMS2	CMS2
GSM358548	A	validation	0.919198	0.426448	0.245444	0.469564	CMS1	CMS1
GSM358549	A	validation	0.382302	0.996437	0.577689	0.272161	CMS2	CMS2
GSM358550	A	validation	0.172083	1	0.174761	0.381664	CMS2	CMS2
GSM358551	A	validation	1	0.41506	0.19963	0.309718	CMS1	CMS1
GSM358552	A	validation	0.176647	0.960417	0.413552	0.311247	CMS2	CMS2
GSM358553	A	validation	0.410928	0.616829	0.137477	0.98804	CMS4	CMS4
GSM358554	A	validation	1	0.459197	0.224251	0.262191	CMS1	CMS1
GSM358555	A	validation	0.332103	0.83789	0.394127	0.861622	CMS4	NOLBL
GSM358556	A	validation	0.174432	0.979761	0.254024	0.223741	CMS2	CMS2
GSM358557	A	validation	0.493832	0.651981	0.234662	0.321602	NONE	CMS2
GSM358558	A	validation	0.431704	0.72943	0.167645	0.385897	NONE	NOLBL
GSM358559	A	validation	0.858312	0.733117	0.377448	0.230961	CMS1	CMS1
GSM358560	A	validation	0.226481	0.644412	0.263989	0.323909	NONE	CMS2
GSM358561	A	validation	0.369023	0.843571	0.41078	0.658002	CMS2	CMS2
GSM358562	A	validation	0.222953	0.722963	0.494292	0.259116	NONE	CMS2
GSM358563	A	validation	0.814154	0.564856	0.322996	0.440862	CMS1	NOLBL
GSM358564	A	validation	0.842581	0.667757	0.983869	0.281284	CMS3	CMS3
GSM358565	A	validation	0.379437	0.845543	0.155311	0.342297	CMS2	CMS2
GSM358566	A	validation	0.183803	0.879691	0.27056	0.248239	CMS2	CMS2
GSM358567	A	validation	0.606777	0.715489	0.470027	0.953689	CMS4	CMS4
GSM358569	A	validation	0.32519	0.629311	0.257935	0.331473	NONE	NOLBL
GSM358570	A	validation	0.269278	0.676695	0.231635	0.974082	CMS4	CMS4
GSM358573	A	validation	0.313977	0.907352	0.126782	0.978497	CMS4	CMS4
GSM358575	A	validation	0.255421	0.756356	0.122004	0.783485	CMS4	CMS4
GSM358582	A	validation	0.317558	0.908777	0.126958	0.951645	CMS4	CMS4
GSM358591	A	validation	0.24214	0.524855	0.317943	0.981351	CMS4	CMS4
GSM358599	A	validation	0.796552	0.511749	0.304265	0.325314	CMS1	CMS3
GSM358600	A	validation	0.725032	0.744097	0.188853	0.558431	NONE	CMS2
GSM358608	A	validation	0.967632	0.499459	0.828307	0.590312	CMS1	CMS1
GSM358611	A	validation	0.384442	0.584513	0.157343	0.986079	CMS4	CMS4
GSM358612	A	validation	0.181392	0.861879	0.282466	0.344197	CMS2	CMS2
GSM358613	A	validation	0.217439	0.959158	0.207727	0.258859	CMS2	CMS2
GSM358614	A	validation	0.304666	0.796609	0.126221	0.504147	CMS2	NOLBL
GSM358615	A	validation	0.353664	0.838987	0.363317	0.226473	CMS2	CMS2
GSM358616	A	validation	0.26549	0.804811	0.300327	0.415703	CMS2	CMS2
GSM358617	A	validation	0.448872	0.771714	0.422292	0.833911	CMS4	CMS2
GSM358618	A	validation	0.178922	0.993358	0.148411	0.453497	CMS2	CMS2
GSM358619	A	validation	0.17069	1	0.289628	0.232336	CMS2	CMS2
GSM358620	A	validation	0.319167	0.603318	0.764715	0.271335	CMS3	CMS3
GSM358622	A	validation	0.320985	0.537967	0.896246	0.217451	CMS3	CMS3
GSM358623	A	validation	0.321342	0.691449	0.351501	0.423782	NONE	CMS2
GSM358624	A	validation	0.525258	0.909612	0.385222	0.249802	CMS2	CMS2
GSM358625	A	validation	0.527302	0.689999	0.140869	0.979001	CMS4	CMS4
GSM358626	A	validation	0.199483	0.739855	0.69831	0.28328	CMS3	NOLBL
GSM358627	A	validation	0.862424	0.634904	0.129556	0.428992	CMS1	CMS1
GSM358628	A	validation	0.538201	0.578395	0.15009	0.62076	NONE	CMS4
GSM358629	A	validation	0.474583	0.731023	0.368967	0.245656	NONE	CMS2
GSM358630	A	validation	0.438161	0.858065	0.119689	0.996617	CMS4	CMS4
PETACC3-0244	B	validation	0.453975	0.823092	0.635836	0.21457	CMS2	CMS2
PETACC3-0268	B	validation	0.248325	0.813674	0.611017	0.23443	CMS2	CMS2
PETACC3-0180	B	validation	0.184921	0.753144	0.505645	0.431631	CMS3	NOLBL
PETACC3-0596	B	validation	0.41154	0.554019	0.922056	0.21457	CMS3	CMS3
PETACC3-0411	B	training	0.947017	0.463859	0.561608	0.3575	CMS1	CMS1
PETACC3-0284	B	validation	0.788599	0.471316	0.291018	0.378836	CMS1	CMS1
PETACC3-0546	B	training	0.752654	0.392478	0.631915	0.217229	CMS1	CMS1
PETACC3-0501	B	validation	0.71513	0.419329	0.509939	0.217488	CMS1	CMS1
PETACC3-0641	B	training	0.839126	0.435694	0.555261	0.476019	CMS1	CMS3
PETACC3-0477	B	training	0.867372	0.526021	0.884076	0.242882	CMS3	CMS3
PETACC3-0287	B	training	0.115213	0.91597	0.559114	0.271554	CMS2	CMS2
PETACC3-0300	B	training	0.277497	0.857403	0.491401	0.30358	CMS2	CMS2
PETACC3-0437	B	validation	0.928155	0.587834	0.854607	0.591831	CMS1	NOLBL
PETACC3-0599	B	validation	0.391679	0.359021	0.207575	0.750585	CMS4	NOLBL
PETACC3-0351	B	validation	0.286666	0.382391	0.806559	0.241886	CMS3	CMS3
PETACC3-0038	B	training	0.251626	0.494459	0.18313	0.642288	CMS4	CMS4
PETACC3-0288	B	validation	0.236465	0.916715	0.395894	0.21457	CMS2	CMS2
PETACC3-0451	B	training	0.282947	0.683173	0.178507	0.632352	CMS4	CMS4
PETACC3-0349	B	validation	0.474275	0.465633	0.938928	0.388828	CMS3	CMS3
PETACC3-0557	B	training	0.339647	0.375563	0.274984	0.685761	CMS4	NOLBL
PETACC3-0276	B	training	0.336066	0.526486	0.515391	0.241709	CMS3	CMS3
PETACC3-0204	B	validation	0.1757	0.848718	0.47887	0.246266	CMS2	CMS2
PETACC3-0476	B	validation	0.771132	0.368072	0.738128	0.296118	CMS1	CMS3
PETACC3-0485	B	validation	0.143462	0.848718	0.505812	0.21457	CMS2	CMS2
PETACC3-0028	B	validation	0.164311	0.502062	0.977031	0.21457	CMS3	CMS3
PETACC3-0490	B	training	0.291491	0.853625	0.256211	0.415637	CMS2	CMS2
PETACC3-0545	B	training	0.504095	0.470802	0.389218	0.390635	CMS1	NOLBL
PETACC3-0270	B	validation	0.587861	0.498146	0.35301	0.248376	CMS1	CMS3
PETACC3-0396	B	validation	0.209903	0.848718	0.409527	0.411781	CMS2	CMS2
PETACC3-0095	B	validation	0.115213	0.867244	0.603887	0.270788	CMS2	CMS2
PETACC3-0103	B	training	0.908739	0.404053	0.40274	0.35209	CMS1	CMS1
PETACC3-0643	B	training	0.31439	0.51343	0.164411	0.259189	NONE	NOLBL
PETACC3-0326	B	training	0.987522	0.598132	0.650874	0.21457	CMS1	CMS1
PETACC3-0129	B	validation	0.600481	0.462507	0.214675	0.563903	CMS1	CMS1
PETACC3-0592	B	training	0.235425	0.549	0.373435	0.293254	NONE	CMS3
PETACC3-0569	B	training	0.507602	0.987722	0.468928	0.231925	CMS2	CMS2
PETACC3-0647	B	training	0.504185	0.404561	0.858286	0.528108	CMS3	CMS3
PETACC3-0500	B	training	0.42864	0.489623	0.198271	0.845122	CMS4	CMS4
PETACC3-0663	B	training	0.612117	0.918473	0.561643	0.292993	CMS2	CMS2
PETACC3-0424	B	training	0.14214	0.797132	0.905228	0.286392	CMS3	CMS3
PETACC3-0179	B	validation	0.793575	0.595236	0.434561	0.3526	CMS1	CMS1
PETACC3-0168	B	validation	0.161695	0.49902	0.286242	0.632257	CMS4	CMS4
PETACC3-0390	B	validation	0.442429	0.461349	0.331431	0.381676	NONE	CMS3
PETACC3-0228	B	training	0.294917	0.751079	0.14909	0.713848	CMS4	CMS4
PETACC3-0177	B	validation	0.213816	0.601162	0.127751	0.734537	CMS4	CMS4
PETACC3-0286	B	validation	0.556196	0.362842	0.287654	0.570478	CMS1	NOLBL
PETACC3-0195	B	training	0.263085	0.69079	0.266918	0.816192	CMS4	CMS4
PETACC3-0367	B	validation	0.186454	1	0.299844	0.263531	CMS2	CMS2
PETACC3-0373	B	training	0.494967	0.536864	0.939724	0.21457	CMS3	CMS3
PETACC3-0509	B	training	0.144291	0.695743	0.312062	0.251292	NONE	CMS2
PETACC3-0675	B	training	0.211117	0.460605	0.446684	0.298864	CMS3	NOLBL
PETACC3-0543	B	validation	0.225885	0.66414	0.328009	0.241652	NONE	CMS3
PETACC3-0379	B	training	0.20955	0.657594	0.127631	0.612309	NONE	CMS4
PETACC3-0008	B	training	0.937864	0.489757	0.198109	0.270414	CMS1	CMS1
PETACC3-0409	B	validation	0.55682	0.635169	0.543439	0.404486	CMS1	CMS3
PETACC3-0470	B	training	0.33825	0.704547	0.487409	0.21457	CMS3	NOLBL
PETACC3-0510	B	validation	0.162373	0.843843	0.227713	0.372874	CMS2	CMS2
PETACC3-0301	B	training	0.150169	0.589098	0.14017	0.553765	NONE	NOLBL
PETACC3-0152	B	training	0.430692	0.473539	0.139161	0.639999	CMS4	CMS4
PETACC3-0407	B	training	0.966749	0.458537	0.303794	1	CMS4	CMS4
PETACC3-0064	B	validation	0.293434	0.643079	0.287208	0.310548	NONE	NOLBL
PETACC3-0277	B	training	0.147747	0.809079	0.127303	0.528232	CMS2	CMS4
PETACC3-0627	B	training	0.141285	0.638022	0.147451	0.920823	CMS4	CMS4
PETACC3-0160	B	training	0.583043	0.528571	0.129757	0.664763	CMS4	CMS4
PETACC3-0281	B	validation	0.146964	0.589571	0.233803	0.714219	CMS4	NOLBL
PETACC3-0261	B	training	0.945342	0.514528	0.644226	0.312298	CMS1	CMS1
PETACC3-0105	B	validation	0.485865	0.410983	0.580831	0.246435	CMS3	CMS3
PETACC3-0275	B	validation	0.179844	0.826996	0.129875	0.515608	CMS2	NOLBL
PETACC3-0151	B	validation	0.162911	0.785674	0.195584	0.309424	CMS2	CMS4
PETACC3-0531	B	training	0.255507	0.515441	0.525281	0.22702	CMS3	CMS3
PETACC3-0388	B	training	0.333542	0.637373	0.252707	0.521809	NONE	NOLBL
PETACC3-0182	B	validation	0.232453	0.718058	0.444331	0.315497	NONE	NOLBL
PETACC3-0668	B	training	0.222231	0.864114	0.228831	0.341106	CMS2	CMS2
PETACC3-0573	B	validation	0.459782	0.527135	0.110344	0.792764	CMS4	CMS1
PETACC3-0454	B	validation	0.433631	0.5781	0.284022	0.288001	NONE	NOLBL
PETACC3-0200	B	training	0.183418	0.50791	0.673877	0.253949	CMS3	CMS3
PETACC3-0632	B	training	0.245062	0.529424	0.227001	0.272052	NONE	CMS2
PETACC3-0467	B	validation	0.119993	0.773775	0.3757	0.237537	CMS2	CMS2
PETACC3-0392	B	validation	0.233863	0.537714	0.810955	0.25748	CMS3	CMS3
PETACC3-0159	B	validation	0.990172	0.463309	0.500771	0.391383	CMS1	CMS1
PETACC3-0188	B	training	0.193603	0.892637	0.10953	0.603476	CMS2	CMS2
PETACC3-0118	B	validation	0.411525	0.579099	0.151752	0.749162	CMS4	CMS4
PETACC3-0023	B	training	0.192374	0.908658	0.405011	0.300696	CMS2	CMS2
PETACC3-0347	B	validation	0.595064	0.483599	0.650165	0.222426	CMS3	NOLBL
PETACC3-0307	B	training	0.249197	0.37519	0.437162	0.353822	NONE	NOLBL
PETACC3-0271	B	training	0.239233	0.863328	0.159142	0.247497	CMS2	CMS2
PETACC3-0393	B	validation	0.138343	0.848718	0.449772	0.220795	CMS2	CMS2
PETACC3-0642	B	training	0.378251	0.531656	0.120994	0.808714	CMS4	CMS4
PETACC3-0331	B	validation	0.172313	0.845499	0.538984	0.21457	CMS2	CMS2
PETACC3-0212	B	training	0.629737	0.532379	0.107741	0.657582	CMS4	CMS4
PETACC3-0445	B	validation	0.181109	0.843304	0.192561	0.21457	CMS2	CMS2
PETACC3-0449	B	validation	0.150283	0.951409	0.222239	0.246845	CMS2	CMS2
PETACC3-0399	B	training	0.137749	0.793788	0.506724	0.2509	CMS2	CMS2
PETACC3-0463	B	training	0.170678	0.52528	0.816496	0.57739	CMS3	CMS3
PETACC3-0364	B	training	0.19022	0.848718	0.166927	0.620982	CMS2	CMS4
PETACC3-0552	B	validation	0.160902	0.523544	0.326925	0.348105	NONE	NOLBL
PETACC3-0032	B	training	0.115213	0.633058	0.175496	0.366372	NONE	NOLBL
PETACC3-0302	B	validation	0.115213	0.808274	0.115159	0.791724	CMS2	NOLBL
PETACC3-0138	B	training	0.19884	0.422634	0.721017	0.519534	CMS3	NOLBL
PETACC3-0348	B	validation	0.345599	0.35485	0.473873	0.465287	CMS3	NOLBL
PETACC3-0387	B	training	0.554953	0.8224	0.350239	0.254287	CMS2	CMS1
PETACC3-0382	B	training	0.153099	0.9918	0.536997	0.36418	CMS2	CMS2
PETACC3-0043	B	training	0.444124	0.600275	0.450455	0.395353	CMS3	CMS3
PETACC3-0669	B	training	0.295173	0.385301	0.719652	0.284769	CMS3	CMS3
PETACC3-0533	B	training	0.426194	0.466079	0.860123	0.323926	CMS3	CMS3
PETACC3-0055	B	validation	0.177653	0.915493	0.105696	0.520508	CMS2	CMS2
PETACC3-0565	B	validation	0.256295	0.74234	0.271738	0.717145	CMS4	NOLBL
PETACC3-0567	B	validation	0.728043	0.502854	0.44988	0.276516	CMS1	CMS1
[truncated: 962 more rows]
