# Supplementary material for: ColoType: a forty gene signature for consensus molecular subtyping of colorectal cancer tumors using whole-genome assay or targeted RNA-sequencing
Source: Sci Rep. 2020 Jul 21;10:12123. doi: 10.1038/s41598-020-69083-y (PMC7374173; doi:10.1038/s41598-020-69083-y)
Supplement: Supplementary file 4 — Supplementary Table 3. [file 41598_2020_69083_MOESM4_ESM.xlsx]

## Sheet: Supplementary Table S3
	Supplementary Table S3. The numbers of samples in CRCassigner subtypes and
	ColoType CMS subtypes in the Cohort A training set are reported.
		CRCassigner subtypes
	ColoType	Enterocyte	Goblet-like	Inflammatory	Stem-like	TA
	CMS1	17	14	88	3	0
	CMS2	72	8	4	50	161
	CMS3	7	64	0	0	0
	CMS4	21	1	4	97	0
	NONE	24	20	13	9	6
