# Supplementary material for: ColoType: a forty gene signature for consensus molecular subtyping of colorectal cancer tumors using whole-genome assay or targeted RNA-sequencing
Source: Sci Rep. 2020 Jul 21;10:12123. doi: 10.1038/s41598-020-69083-y (PMC7374173; doi:10.1038/s41598-020-69083-y)
Supplement: Supplementary file 5 — Supplementary Table 4. [file 41598_2020_69083_MOESM5_ESM.xlsx]

## Sheet: Supplementary Table S4
	Supplementary Table S4. A sample was in CMS1+ if the ColoType CMS1-score of the sample
	was above the classification threshold, otherwise it was in CMS1-; similarly, for other subtypes.
	The distribution of samples by +/- component for the ColoType CMS subtypes in Cohort A is
	tallied below.
	CMS1+/-	CMS2+/-	CMS3+/-	CMS4+/-	n	%
	-	-	-	-	247	13.1
	-	-	-	+	219	11.6
	-	-	+	-	187	9.9
	-	-	+	+	12	0.6
	-	+	-	-	626	33.2
	-	+	-	+	167	8.8
	-	+	+	-	29	1.5
	+	-	-	-	204	10.8
	+	-	-	+	121	6.4
	+	-	+	-	67	3.5
	+	-	+	+	3	0.2
	+	+	-	-	6	0.3
